# Supplementary material for: Transcriptomic Analysis Reveals Mechanisms of Sterile and Fertile Flower Differentiation and Development in Viburnum macrocephalum f. keteleeri
Source: Front Plant Sci. 2017 Mar 1;8:261. doi: 10.3389/fpls.2017.00261 (PMC5331048; doi:10.3389/fpls.2017.00261)
Supplement: Supplementary file 4 [file Table4.XLSX]

## Sheet: Up DEGs
Table S4 Differentially expressed genes (DEGs) between fertile and sterile flowers of V. macrocephalum f. keteleeri.
Gene_id	Sterile_readcount	Fertile_readcount	Log2FoldChange	P-value	P-adjust
c22669_g1	5828.93	57.1832	6.6715	4.6473e-47	2.8383e-44
c45364_g1	465.496	0.682695	9.4133	2.0333e-44	1.0785e-41
c44810_g1	1038.81	17.4809	5.893	1.8383e-36	6.7858e-34
c8377_g1	1023.45	34.2492	4.9012	4.773e-29	1.2493e-26
c94429_g1	1615.7	60.2456	4.7452	4.9584e-28	1.2338e-25
c32893_g1	27101.9	829.714	5.0296	9.9661e-26	2.1881e-23
c52697_g1	9766.15	518.899	4.2343	1.7848e-25	3.8846e-23
c53986_g1	426.754	15.0099	4.8294	2.3084e-25	4.9706e-23
c48923_g2	609.742	24.1839	4.6561	2.5213e-25	5.3944e-23
c34953_g1	490.003	18.9534	4.6923	5.666e-23	1.0515e-20
c52110_g1	1198.33	76.2558	3.974	4.3837e-22	7.6696e-20
c43410_g2	2741.08	182.176	3.9113	5.141e-22	8.9789e-20
c53107_g1	2027.2	132.229	3.9384	6.9254e-22	1.1991e-19
c39055_g1	1169.2	72.8815	4.0038	8.5661e-22	1.4706e-19
c53212_g1	5729.51	414.333	3.7895	8.9066e-21	1.4315e-18
c47820_g1	358.429	18.5771	4.2701	1.0679e-20	1.7082e-18
c52720_g1	196.538	7.21531	4.7676	1.3311e-20	2.1092e-18
c54219_g1	519.316	33.072	3.9729	5.6265e-20	8.5393e-18
c57475_g1	4870.61	391.788	3.636	8.7802e-20	1.3128e-17
c54255_g1	268.292	14.0795	4.2521	1.325e-19	1.9493e-17
c36071_g1	4320.6	349.029	3.6298	1.3554e-19	1.9911e-17
c36379_g1	134.857	4.28802	4.975	3.5471e-19	5.1138e-17
c9602_g1	274.701	13.8718	4.3076	7.9158e-19	1.1157e-16
c35061_g1	2595.78	228.825	3.5038	9.9822e-19	1.3913e-16
c47716_g1	36811.2	3323.94	3.4692	1.0211e-18	1.4213e-16
c79968_g1	80.981	0.661269	6.9362	1.0468e-18	1.455e-16
c101865_g1	319.494	20.6633	3.9506	1.1064e-18	1.5357e-16
c50349_g1	360.21	25.1563	3.8399	4.1635e-18	5.5206e-16
c38341_g1	315.432	5.06479	5.9607	6.7439e-18	8.8032e-16
c48628_g1	541.483	34.5827	3.9688	2.6736e-17	3.3427e-15
c7025_g1	139.506	6.6006	4.4016	3.3461e-17	4.1476e-15
c57052_g1	528.988	45.6035	3.536	3.3689e-17	4.1707e-15
c47577_g1	5451.35	568.992	3.2601	6.6914e-17	8.0854e-15
c48657_g1	1551.36	153.889	3.3336	6.7467e-17	8.1376e-15
c53966_g1	670.133	62.4864	3.4228	7.2314e-17	8.6962e-15
c23124_g2	825.807	78.3691	3.3974	7.3348e-17	8.81e-15
c42050_g1	836.159	29.2366	4.8379	8.9199e-17	1.065e-14
c36551_g1	107.427	4.33925	4.6298	1.236e-16	1.4551e-14
c59234_g1	57104.2	6214.27	3.1999	1.6267e-16	1.9062e-14
c59052_g1	263.99	20.2153	3.707	1.6799e-16	1.9634e-14
c35100_g1	3170.15	336.368	3.2364	1.8692e-16	2.1777e-14
c42543_g1	2422.56	207.428	3.5458	1.9207e-16	2.235e-14
c49626_g1	427.27	38.1358	3.4859	2.1506e-16	2.494e-14
c56298_g1	346.642	29.3157	3.5637	2.3919e-16	2.7611e-14
c45257_g1	3405.78	364.333	3.2247	3.187e-16	3.6372e-14
c21816_g1	189.787	12.8268	3.8871	4.1194e-16	4.6539e-14
c52985_g1	415.739	37.2436	3.4806	4.1338e-16	4.6649e-14
c51309_g1	85.0123	2.62832	5.0155	5.9585e-16	6.6644e-14
c53906_g1	17689	2095.49	3.0775	1.065e-15	1.1692e-13
c45435_g1	1586.49	123.501	3.6832	1.1776e-15	1.2857e-13
c57556_g1	128.641	7.37271	4.125	1.5726e-15	1.7059e-13
c57610_g1	117.534	6.40409	4.1979	2.0723e-15	2.2287e-13
c37018_g1	70.7099	1.67274	5.4016	2.3974e-15	2.5647e-13
c55411_g1	387.005	12.5875	4.9423	2.7878e-15	2.9666e-13
c51360_g1	759.326	12.0193	5.9813	5.3853e-15	5.618e-13
c10035_g1	727.288	80.7972	3.1701	5.6646e-15	5.9033e-13
c41358_g1	602.81	65.7137	3.1974	9.2107e-15	9.4521e-13
c52020_g1	616.316	68.2563	3.1746	1.0116e-14	1.0308e-12
c34168_g1	98.6724	4.8813	4.3373	1.2105e-14	1.226e-12
c20939_g1	173.967	14.0339	3.6318	1.5942e-14	1.6001e-12
c43577_g1	98.7382	4.33925	4.5081	1.7519e-14	1.7515e-12
c54140_g1	7165	964.152	2.8936	2.2259e-14	2.2144e-12
c43338_g1	93.0111	2.67584	5.1193	2.5106e-14	2.4804e-12
c34933_g1	59.5922	1.35234	5.4616	2.7179e-14	2.6826e-12
c43974_g1	183.522	5.01356	5.194	3.2352e-14	3.1653e-12
c45954_g1	129.525	1.33559	6.5996	3.9267e-14	3.8159e-12
c57200_g1	135.01	4.86825	4.7935	4.4844e-14	4.3411e-12
c51764_g1	189.262	17.5964	3.427	4.6953e-14	4.5409e-12
c22492_g1	271.696	17.8618	3.927	5.5428e-14	5.3401e-12
c23906_g1	5048.8	671.936	2.9095	6.3022e-14	6.0371e-12
c44071_g1	651.705	79.755	3.0306	6.3443e-14	6.0717e-12
c49411_g1	3018.22	206.296	3.8709	7.4794e-14	7.1106e-12
c68687_g1	1998.61	266.881	2.9047	7.7468e-14	7.3441e-12
c36450_g1	554.908	66.673	3.0571	8.1456e-14	7.6932e-12
c39055_g2	503.577	39.0569	3.6886	8.9868e-14	8.4245e-12
c23124_g1	332.178	38.2727	3.1176	1.1032e-13	1.0303e-11
c57325_g1	5899.41	839.181	2.8135	1.3561e-13	1.263e-11
c56922_g1	202.113	19.8493	3.348	1.3736e-13	1.2782e-11
c44006_g1	8457.56	1206.47	2.8094	1.7068e-13	1.5694e-11
c34154_g1	98.3017	6.3063	3.9624	2.0008e-13	1.8264e-11
c57509_g1	96.6427	6.00361	4.0088	2.0816e-13	1.8984e-11
c22492_g2	231.932	17.5069	3.7277	2.2031e-13	2.0038e-11
c86041_g1	98.865	6.64346	3.8955	2.303e-13	2.0852e-11
c50273_g1	174.067	17.2508	3.3349	2.5987e-13	2.3412e-11
c46005_g1	65.9966	3.02509	4.4473	4.1469e-13	3.6755e-11
c48929_g1	1129.37	110.737	3.3503	7.2435e-13	6.3036e-11
c45777_g1	612.583	80.5028	2.9278	7.5567e-13	6.5705e-11
c32099_g1	413.348	54.2345	2.9301	9.9189e-13	8.536e-11
c52817_g1	192.676	21.5295	3.1618	1.2152e-12	1.0369e-10
c37806_g1	120.628	10.2357	3.5589	1.4556e-12	1.2347e-10
c57426_g2	1123.51	171.136	2.7148	1.5704e-12	1.3299e-10
c4714_g1	217732	21379.9	3.3482	1.8653e-12	1.5704e-10
c48043_g1	94214.4	14557.3	2.6942	2.6943e-12	2.2421e-10
c55318_g1	2923.61	458.608	2.6724	3.3353e-12	2.746e-10
c34747_g1	191.41	23.6931	3.0141	5.6698e-12	4.582e-10
c59686_g1	3353.24	544.123	2.6236	6.1484e-12	4.941e-10
c57844_g1	309.995	43.1102	2.8461	6.7311e-12	5.392e-10
c36254_g1	723.239	114.784	2.6556	1.0996e-11	8.7051e-10
c39811_g1	475.071	72.97	2.7028	1.1813e-11	9.2933e-10
c45478_g1	73.4869	4.99681	3.8784	1.2091e-11	9.5044e-10
c2705_g1	110.779	2.61994	5.402	1.6234e-11	1.2633e-09
c58436_g1	1009.04	162.718	2.6325	1.9577e-11	1.5141e-09
c20094_g1	671.419	102.961	2.7051	2.0506e-11	1.5835e-09
c54776_g1	231.744	18.3219	3.6609	2.286e-11	1.7546e-09
c37074_g1	666.644	104.25	2.6769	2.5637e-11	1.9572e-09
c34097_g1	178.376	22.1871	3.0071	2.7477e-11	2.0898e-09
c57864_g1	342.834	52.6652	2.7026	3.0902e-11	2.3415e-09
c56980_g2	1359.98	228.933	2.5706	3.3513e-11	2.5279e-09
c57033_g1	1055.1	88.413	3.577	3.5685e-11	2.6837e-09
c47158_g1	211.888	29.3418	2.8523	3.7088e-11	2.7809e-09
c41806_g1	193.749	25.1823	2.9437	3.8521e-11	2.8841e-09
c19903_g1	2265.86	380.068	2.5757	3.8593e-11	2.8851e-09
c76195_g1	17178	3089.47	2.4751	4.1671e-11	3.1106e-09
c2130_g1	63.8328	4.24984	3.9088	4.2605e-11	3.1756e-09
c35347_g1	42.7119	1.30578	5.0317	5.6723e-11	4.1815e-09
c34003_g1	2169.65	214.363	3.3393	5.8545e-11	4.3096e-09
c44051_g1	149.654	18.3899	3.0246	6.464e-11	4.7478e-09
c44010_g1	320.091	36.2116	3.144	7.0583e-11	5.1618e-09
c54586_g1	145.14	8.72505	4.0561	7.5084e-11	5.4711e-09
c93079_g1	1772.88	321.074	2.4651	7.5382e-11	5.4888e-09
c56040_g1	10271.3	995.247	3.3674	8.06e-11	5.8518e-09
c54526_g1	22566.8	4167.49	2.4369	9.7036e-11	7.0048e-09
c53897_g1	1583.62	276.896	2.5158	9.7336e-11	7.0214e-09
c22739_g1	1126.55	193.001	2.5452	9.9581e-11	7.1731e-09
c56550_g1	4284.83	812.478	2.3988	1.134e-10	8.1219e-09
c53195_g1	438.095	74.5206	2.5555	1.1713e-10	8.3834e-09
c13152_g1	13020.9	2438.76	2.4166	1.2173e-10	8.6876e-09
c57462_g2	103.777	11.209	3.2108	1.2942e-10	9.2103e-09
c57899_g1	291.926	45.7432	2.674	1.2969e-10	9.2235e-09
c33224_g1	2829.81	456.256	2.6328	1.3219e-10	9.3942e-09
c86887_g1	269.412	27.1159	3.3126	1.3577e-10	9.6355e-09
c57778_g2	3797.81	680.923	2.4796	1.4131e-10	1.0014e-08
c1614_g1	36.7152	0.968624	5.2443	1.5511e-10	1.0908e-08
c23714_g1	840.938	145.291	2.5331	1.6408e-10	1.1523e-08
c59207_g1	1193.38	217.557	2.4556	1.8515e-10	1.2948e-08
c36884_g1	119.055	14.8683	3.0013	1.9628e-10	1.3679e-08
c57918_g1	414.541	71.9548	2.5264	1.9693e-10	1.3715e-08
c30808_g1	385.631	65.8944	2.549	2.1235e-10	1.4728e-08
c55445_g1	79.0453	7.61208	3.3763	2.3402e-10	1.6186e-08
c56080_g1	8088.96	1544.01	2.3893	2.5719e-10	1.774e-08
c41248_g1	712.052	126.688	2.4907	3.1703e-10	2.1748e-08
c38839_g1	172.354	26.1426	2.7209	3.5382e-10	2.4141e-08
c46524_g2	112.765	13.9649	3.0134	3.6463e-10	2.4861e-08
c46349_g1	1022.29	139.264	2.8759	3.8871e-10	2.6414e-08
c50378_g1	18849.7	3593.54	2.3911	3.9255e-10	2.6621e-08
c57791_g1	379.08	66.2604	2.5163	3.9235e-10	2.6621e-08
c49518_g1	816.829	112.792	2.8564	3.989e-10	2.7015e-08
c49944_g1	53.0634	2.97853	4.155	4.2322e-10	2.8588e-08
c52521_g1	2697.18	526.064	2.3581	4.4275e-10	2.9865e-08
c37412_g1	1753.51	348.322	2.3317	4.84e-10	3.2495e-08
c50050_g1	180.379	25.7793	2.8067	5.2527e-10	3.5172e-08
c52732_g1	62.2039	0.998427	5.9612	5.2566e-10	3.5175e-08
c45826_g1	234.022	20.6978	3.4991	5.5977e-10	3.7382e-08
c21221_g1	5413.61	649.614	3.0589	6.195e-10	4.1235e-08
c49401_g1	404.421	70.3118	2.524	6.9536e-10	4.6101e-08
c28617_g1	200.805	32.0177	2.6489	7.2251e-10	4.7713e-08
c59269_g6	93.278	10.667	3.1284	7.3627e-10	4.8558e-08
c38663_g1	28.2195	0.337158	6.3871	7.7269e-10	5.0794e-08
c58514_g4	703.374	134.966	2.3817	8.6934e-10	5.6925e-08
c39654_g1	37.0038	0	Inf	9.0513e-10	5.9191e-08
c5493_g2	35.7354	1.30578	4.7744	9.095e-10	5.9438e-08
c12893_g1	27.3854	0	Inf	9.3603e-10	6.1093e-08
c58943_g1	679.934	126.937	2.4213	1.008e-09	6.5575e-08
c52039_g1	14914	3077.37	2.2769	1.0119e-09	6.579e-08
c57553_g3	302.106	54.2904	2.4763	1.0406e-09	6.7524e-08
c29214_g1	68.1327	6.67326	3.3519	1.178e-09	7.5997e-08
c35060_g1	256.722	18.8453	3.7679	1.2285e-09	7.9154e-08
c44303_g1	606.917	111.873	2.4396	1.2659e-09	8.146e-08
c37280_g1	338.46	61.8634	2.4518	1.2683e-09	8.1511e-08
c33398_g1	31357.6	3745.37	3.0656	1.2767e-09	8.2e-08
c57141_g1	9858.11	379.075	4.7008	1.3215e-09	8.4551e-08
c35756_g1	77.806	8.2864	3.2311	1.3308e-09	8.5093e-08
c58025_g2	575.944	83.4135	2.7876	1.3447e-09	8.5927e-08
c51433_g1	268.701	47.1012	2.5122	1.3713e-09	8.752e-08
c56342_g3	378.463	59.9103	2.6593	1.3951e-09	8.8872e-08
c37404_g1	64546.6	13645.2	2.2419	1.4383e-09	9.1507e-08
c13913_g1	23.4815	0	Inf	1.4884e-09	9.4512e-08
c45792_g1	6353.33	1334.35	2.2514	1.5424e-09	9.782e-08
c49500_g1	124.682	6.69002	4.2201	1.546e-09	9.7984e-08
c55275_g1	6690.57	1387.59	2.2695	1.767e-09	1.1136e-07
c47561_g1	883.022	176.706	2.3211	1.8199e-09	1.1455e-07
c6191_g1	245.056	44.1608	2.4723	1.9366e-09	1.2122e-07
c59053_g2	3333.31	689.657	2.273	1.9856e-09	1.2413e-07
c40941_g1	10720.4	2336.52	2.1979	2.3847e-09	1.478e-07
c47899_g1	59.5575	2.68793	4.4697	2.3823e-09	1.478e-07
c40581_g1	12337.3	2635.93	2.2266	2.4211e-09	1.4996e-07
c35142_g1	5188.47	1064.59	2.285	2.538e-09	1.5691e-07
c93074_g1	230.539	15.4412	3.9002	2.7729e-09	1.707e-07
c49172_g1	67.9936	4.76115	3.836	2.7827e-09	1.712e-07
c55164_g1	215.406	39.3271	2.4535	2.792e-09	1.7166e-07
c34459_g1	288.638	15.0872	4.2579	3.2243e-09	1.9645e-07
c51041_g1	171.413	28.0574	2.611	3.4397e-09	2.0919e-07
c35046_g1	1752.85	358.327	2.2904	3.4752e-09	2.1084e-07
c8575_g1	4463.02	929.104	2.2641	3.5361e-09	2.1402e-07
c14777_g1	3813.57	813.068	2.2297	3.8585e-09	2.3242e-07
c55335_g1	3335.08	346.417	3.2671	3.9776e-09	2.3874e-07
c56450_g1	3085.8	677.603	2.1871	4.0027e-09	2.401e-07
c26900_g1	105.95	14.7501	2.8446	4.3508e-09	2.6036e-07
c33272_g1	409.532	82.6478	2.3089	4.5777e-09	2.7378e-07
c48160_g1	38.6115	0.968624	5.3169	4.8393e-09	2.8856e-07
c51825_g1	593.281	97.4379	2.6062	4.9368e-09	2.9386e-07
c50023_g2	29.0588	0.661269	5.4576	5.0523e-09	3.0056e-07
c48336_g1	4761.71	506.107	3.234	5.7593e-09	3.4e-07
c24305_g1	195.812	34.8155	2.4917	5.942e-09	3.4976e-07
c58392_g1	88.8557	11.2472	2.9819	6.5707e-09	3.8475e-07
c52088_g1	1096.63	236.33	2.2142	6.5938e-09	3.8588e-07
c53598_g1	545.885	114.456	2.2538	6.7992e-09	3.9767e-07
c101143_g1	1734.37	184.618	3.2318	6.9508e-09	4.0583e-07
c56409_g1	214.654	38.7328	2.4704	7.1768e-09	4.183e-07
c42847_g1	901.308	194.442	2.2127	7.5192e-09	4.3775e-07
c9679_g1	678.696	140.755	2.2696	7.6085e-09	4.4218e-07
c48695_g1	210.319	30.4688	2.7872	8.4503e-09	4.8829e-07
c50895_g2	68.3641	7.97066	3.1005	9.524e-09	5.4688e-07
c47232_g1	302.491	59.4567	2.347	9.7214e-09	5.579e-07
c58388_g1	219.517	41.1181	2.4165	9.7304e-09	5.581e-07
c50299_g1	138.286	10.1035	3.7747	9.7872e-09	5.6071e-07
c53203_g1	1041.96	222.631	2.2266	1.0717e-08	6.1191e-07
c36456_g1	358.979	76.444	2.2314	1.1541e-08	6.5743e-07
c50921_g1	487.427	27.9429	4.1246	1.1676e-08	6.6479e-07
c22537_g1	4888.79	1043.29	2.2283	1.1864e-08	6.7512e-07
c85422_g1	4062.42	491.259	3.0478	1.1953e-08	6.7977e-07
c53423_g1	13883.3	3108.34	2.1591	1.2028e-08	6.8365e-07
c22902_g1	57.941	6.02408	3.2658	1.2212e-08	6.9335e-07
c52524_g1	647.968	137.927	2.232	1.275e-08	7.2305e-07
c59015_g4	36.0231	1.29273	4.8004	1.3333e-08	7.5525e-07
c24390_g1	680.581	150.785	2.1743	1.3761e-08	7.782e-07
c78372_g1	86.0727	7.37271	3.5453	1.3799e-08	7.7946e-07
c57603_g1	166.084	29.8085	2.4781	1.3935e-08	7.8674e-07
c33525_g1	372.885	74.7069	2.3194	1.4073e-08	7.9405e-07
c42372_g1	54578.6	12397.6	2.1383	1.4219e-08	8.0094e-07
c52955_g2	2080.85	481.339	2.1121	1.4968e-08	8.4193e-07
c57778_g1	1095.88	243.422	2.1706	1.4971e-08	8.4193e-07
c37907_g1	824.885	98.2483	3.0697	1.5034e-08	8.4451e-07
c56040_g2	24517.3	3731.38	2.716	1.5208e-08	8.5332e-07
c3138_g1	53.0879	5.65341	3.2312	1.5878e-08	8.8944e-07
c52220_g1	1222.71	268.932	2.1848	1.5871e-08	8.8944e-07
c47873_g1	253.059	19.3026	3.7126	1.6616e-08	9.2868e-07
c40741_g1	27.9921	0.977002	4.8405	1.687e-08	9.4238e-07
c58944_g1	123.886	20.0654	2.6262	1.7109e-08	9.5521e-07
c41481_g1	1407.7	219.702	2.6797	1.9208e-08	1.0635e-06
c54783_g1	140.12	13.8634	3.3373	1.9348e-08	1.0707e-06
c13294_g1	19.7445	0	Inf	1.9847e-08	1.0961e-06
c68489_g1	182.958	23.0747	2.9871	2.0175e-08	1.1114e-06
c34176_g1	391.826	81.098	2.2725	2.0409e-08	1.1227e-06
c48693_g1	78.4212	10.9874	2.8354	2.2361e-08	1.2267e-06
c29894_g1	2984.35	708.567	2.0744	2.2496e-08	1.2334e-06
c26441_g1	110.47	18.1375	2.6066	2.3748e-08	1.3013e-06
c51119_g1	22.6535	0.337158	6.0702	2.4092e-08	1.3195e-06
c54302_g1	572.705	130.679	2.1318	2.5481e-08	1.3918e-06
c55432_g1	1859.36	446.692	2.0575	2.5567e-08	1.3957e-06
c54498_g1	1183.67	272.62	2.1183	2.7414e-08	1.4869e-06
c36437_g1	212.712	42.9966	2.3066	2.9627e-08	1.6014e-06
c46282_g1	4525.9	1052.26	2.1047	2.9636e-08	1.6014e-06
c46657_g1	856.567	106.197	3.0118	3.0192e-08	1.6305e-06
c54321_g1	1355.41	304.729	2.1531	3.1214e-08	1.683e-06
c57460_g1	76.3064	1.30578	5.8688	3.1646e-08	1.7054e-06
c37371_g1	2236.77	374.979	2.5765	3.3838e-08	1.8167e-06
c35248_g1	1316.13	304.347	2.1125	3.4449e-08	1.8485e-06
c16649_g1	46.4738	4.23679	3.4554	3.4652e-08	1.8565e-06
c732_g1	46.571	4.62051	3.3333	3.4649e-08	1.8565e-06
c55079_g1	754.906	172.74	2.1277	3.7857e-08	2.025e-06
c58492_g1	341.869	72.8638	2.2302	3.9061e-08	2.086e-06
c51460_g4	901.316	205.992	2.1294	4.0375e-08	2.1517e-06
c15282_g1	136.142	24.509	2.4737	4.1017e-08	2.1836e-06
c44864_g1	5420.23	1311.07	2.0476	4.1419e-08	2.2015e-06
c51325_g1	53.8183	5.60218	3.264	4.3545e-08	2.3083e-06
c8230_g1	90.5981	10.1119	3.1634	4.4604e-08	2.3576e-06
c36082_g1	46.9027	2.95243	3.9897	4.5313e-08	2.392e-06
c48928_g1	1296.53	166.793	2.9585	4.6165e-08	2.4344e-06
c50436_g1	630.971	146.078	2.1108	4.6683e-08	2.4605e-06
c59538_g3	34.0668	2.31726	3.8779	4.9885e-08	2.6251e-06
c48707_g1	5546.24	1341.36	2.0478	5.2377e-08	2.752e-06
c47481_g1	125.535	5.45689	4.5239	5.3811e-08	2.8229e-06
c17146_g1	15517.2	1355.79	3.5167	5.423e-08	2.8389e-06
c35682_g1	23.9963	0.315733	6.248	5.6896e-08	2.9692e-06
c59546_g1	353.531	76.7587	2.2034	5.9739e-08	3.108e-06
c19054_g1	4107.22	1015.84	2.0155	6.365e-08	3.2932e-06
c38073_g1	95.0681	15.3182	2.6337	6.3844e-08	3.3011e-06
c58715_g2	1710.34	164.103	3.3816	6.4121e-08	3.3137e-06
c50820_g1	921.354	48.6621	4.2429	6.4575e-08	3.3355e-06
c28642_g1	426.909	95.0303	2.1675	6.7173e-08	3.4626e-06
c58102_g1	24.8193	0.691073	5.1665	6.8027e-08	3.503e-06
c56184_g5	5210.92	1337.92	1.9615	7.2478e-08	3.7189e-06
c49011_g1	8465.31	1536.27	2.4621	7.3063e-08	3.747e-06
c42394_g1	3570.48	730.469	2.2892	7.3589e-08	3.7701e-06
c42795_g1	38.5476	3.01671	3.6756	7.4856e-08	3.8295e-06
c48296_g2	708.526	164.837	2.1038	7.7974e-08	3.9806e-06
c36506_g1	503.504	117.584	2.0983	7.8318e-08	3.9941e-06
c14009_g1	478.669	33.8273	3.8228	7.8457e-08	3.9992e-06
c59371_g4	71.6929	10.3429	2.7932	7.8947e-08	4.0201e-06
c48007_g2	468.646	112.7	2.056	8.2988e-08	4.2174e-06
c55968_g1	73.4716	10.8933	2.7537	8.4042e-08	4.2645e-06
c49399_g1	200.788	17.3235	3.5349	8.4473e-08	4.2842e-06
c27294_g1	1405.81	302.765	2.2151	8.6883e-08	4.402e-06
c50023_g1	39.3213	3.36224	3.5478	8.6981e-08	4.4047e-06
c40980_g1	194.357	32.1415	2.5962	8.8047e-08	4.452e-06
c59522_g1	475.63	68.3104	2.7997	8.9373e-08	4.51e-06
c39550_g1	776.737	159.753	2.2816	9.0956e-08	4.5761e-06
c58675_g2	1117.97	267.796	2.0617	9.1831e-08	4.6178e-06
c18183_g1	681.79	164.002	2.0556	9.3292e-08	4.6843e-06
c53877_g1	2095.55	508.752	2.0423	9.5479e-08	4.7846e-06
c42736_g1	143.813	23.1734	2.6337	9.6611e-08	4.8317e-06
c50187_g2	93.2931	15.9618	2.5471	9.6822e-08	4.8398e-06
c53246_g1	1315.11	213.454	2.6232	9.8092e-08	4.9009e-06
c59088_g5	1482.09	368.629	2.0074	9.8911e-08	4.9394e-06
c52466_g2	25.9353	1.00681	4.6871	9.9611e-08	4.9694e-06
c55521_g1	40.8835	3.92943	3.3791	1.01e-07	5.0339e-06
c51684_g1	2296.89	570.54	2.0093	1.0269e-07	5.1105e-06
c34083_g1	394.277	36.7006	3.4253	1.0598e-07	5.2636e-06
c65259_g1	76.2381	12.4328	2.6164	1.0628e-07	5.2735e-06
c52424_g1	1478.25	360.863	2.0344	1.0664e-07	5.2889e-06
c7140_g1	41.9906	3.97228	3.402	1.069e-07	5.2962e-06
c53328_g1	407.15	95.8118	2.0873	1.0764e-07	5.3305e-06
c51557_g1	603.004	30.6131	4.2999	1.1227e-07	5.5486e-06
c50210_g1	1477.92	338.642	2.1257	1.2202e-07	6.0099e-06
c51865_g1	302.827	69.7306	2.1186	1.2278e-07	6.0414e-06
c51736_g1	327.916	76.2763	2.104	1.2858e-07	6.3117e-06
c43782_g1	78.941	10.7312	2.879	1.2973e-07	6.3647e-06
c53970_g1	192.361	40.9905	2.2305	1.3098e-07	6.4233e-06
c50145_g1	66.541	6.6006	3.3336	1.3129e-07	6.4349e-06
c33698_g1	1205.93	213.064	2.5008	1.354e-07	6.63e-06
c29917_g1	625.348	149.591	2.0636	1.367e-07	6.6906e-06
c47390_g1	69.9145	10.0867	2.7931	1.4209e-07	6.9238e-06
c539_g1	1134.92	287.486	1.981	1.4386e-07	6.9968e-06
c33414_g1	2019.23	442.335	2.1906	1.4903e-07	7.2342e-06
c58450_g2	171.993	35.4786	2.2773	1.4977e-07	7.2618e-06
c33068_g1	50.4761	2.6367	4.2588	1.5288e-07	7.3927e-06
c49625_g1	48.1751	3.94248	3.6111	1.5369e-07	7.427e-06
c46928_g1	1908.44	267.402	2.8353	1.5633e-07	7.5452e-06
c55827_g1	247.971	47.8528	2.3735	1.5711e-07	7.5788e-06
c41000_g1	5139.28	170.325	4.9152	1.5971e-07	7.6933e-06
c42795_g2	143.602	14.0888	3.3495	1.6336e-07	7.862e-06
c48413_g1	157.72	30.3225	2.3789	1.6387e-07	7.8826e-06
c6331_g1	86.5461	6.93309	3.6419	1.6687e-07	8.0155e-06
c55602_g2	1710.3	251.457	2.7659	1.6897e-07	8.1122e-06
c54311_g1	3854.02	1005.6	1.9383	1.7076e-07	8.1904e-06
c42588_g1	216.892	47.823	2.1812	1.7115e-07	8.2053e-06
c34104_g1	37.8953	3.74596	3.3386	1.7202e-07	8.243e-06
c55083_g1	131.062	25.9424	2.3369	1.7337e-07	8.2999e-06
c26668_g1	112.863	21.8117	2.3714	1.7546e-07	8.3921e-06
c52842_g3	3436.38	887.645	1.9528	1.7775e-07	8.4935e-06
c58154_g1	137.689	26.8672	2.3575	1.7916e-07	8.5567e-06
c32351_g1	1031.13	266.338	1.9529	1.8794e-07	8.9549e-06
c49133_g2	857.957	218.568	1.9728	1.8843e-07	8.9739e-06
c53467_g1	153.064	30.832	2.3116	1.9186e-07	9.1332e-06
c56321_g2	157.031	32.4684	2.2739	1.9584e-07	9.3092e-06
c45011_g1	2815.91	741.132	1.9258	1.9764e-07	9.3903e-06
c42292_g1	23184.3	6008.23	1.9481	2.0189e-07	9.5744e-06
c30537_g2	100.49	10.0895	3.3161	2.0403e-07	9.6622e-06
c40620_g1	4876.78	1305.15	1.9017	2.0667e-07	9.7733e-06
c56317_g1	1239.88	325.385	1.93	2.0798e-07	9.8306e-06
c55223_g1	741.621	172.914	2.1006	2.094e-07	9.8932e-06
c53172_g1	1000.87	248.358	2.0108	2.1365e-07	1.0085e-05
c41712_g1	136.737	21.2697	2.6845	2.1526e-07	1.0156e-05
c57963_g3	4602.56	1254.66	1.8751	2.1609e-07	1.019e-05
c35288_g1	855.91	213.111	2.0059	2.2662e-07	1.0652e-05
c2718_g1	33.9661	2.35544	3.85	2.3161e-07	1.0871e-05
c57871_g1	4347.01	1135.47	1.9367	2.3591e-07	1.1042e-05
c55897_g1	1334.23	281.671	2.2439	2.4796e-07	1.1563e-05
c33019_g1	49.6074	1.29273	5.2621	2.591e-07	1.2049e-05
c48259_g1	1788.73	482.24	1.8911	2.6808e-07	1.2427e-05
c43369_g2	124.007	25.2131	2.2982	2.7278e-07	1.2615e-05
c50262_g1	187.394	15.1515	3.6285	2.7355e-07	1.264e-05
c57165_g1	32.5564	2.41038	3.7556	2.7802e-07	1.2828e-05
c59197_g2	35.6414	3.33711	3.4169	2.8275e-07	1.3023e-05
c57930_g1	40.8404	4.64193	3.1372	2.8986e-07	1.3344e-05
c30591_g1	19.3063	0.337158	5.8395	3.0343e-07	1.3931e-05
c53536_g1	444.118	107.266	2.0498	3.0849e-07	1.415e-05
c47131_g1	14242.5	1868.93	2.9299	3.19e-07	1.4596e-05
c54635_g1	871.102	228.63	1.9298	3.1908e-07	1.4596e-05
c57975_g1	13047.1	2453.87	2.4106	3.3107e-07	1.5096e-05
c50122_g1	1977.35	509.867	1.9554	3.3833e-07	1.5413e-05
c56278_g1	36.4046	3.67798	3.3071	3.4093e-07	1.5518e-05
c59793_g1	353.178	89.7449	1.9765	3.4829e-07	1.5838e-05
c59436_g2	318.336	79.2716	2.0057	3.4904e-07	1.5866e-05
c27175_g1	1904.7	496.912	1.9385	3.4991e-07	1.5891e-05
c50863_g1	113.826	12.7746	3.1555	3.6001e-07	1.632e-05
c57441_g2	18.6685	0.315733	5.8858	3.6449e-07	1.6494e-05
c41710_g1	4311.91	1204.36	1.8401	3.6855e-07	1.6662e-05
c35696_g1	8993.07	2429.19	1.8883	3.7773e-07	1.7032e-05
c56461_g1	12636.9	3362.97	1.9098	3.7888e-07	1.7076e-05
c5493_g1	50.9686	6.6565	2.9368	3.8843e-07	1.749e-05
c55780_g1	27.9828	1.6895	4.0499	3.9312e-07	1.7678e-05
c25465_g1	41.5892	5.00052	3.0561	3.9343e-07	1.7684e-05
c37497_g1	418.389	102.219	2.0332	4.0508e-07	1.8175e-05
c94516_g1	368.625	62.643	2.5569	4.1998e-07	1.881e-05
c7076_g1	1908.44	525.036	1.8619	4.2636e-07	1.9062e-05
c36350_g1	121.356	20.0924	2.5945	4.2978e-07	1.9198e-05
c29352_g1	19.0413	0.315733	5.9143	4.3586e-07	1.9444e-05
c46002_g1	5955.06	1629.95	1.8693	4.3946e-07	1.9587e-05
c29829_g1	66.1973	10.6455	2.6365	4.4138e-07	1.9664e-05
c52058_g1	594.496	152.03	1.9673	4.4665e-07	1.989e-05
c59130_g1	177.483	42.2534	2.0705	4.7498e-07	2.1123e-05
c55643_g1	433.065	109.282	1.9865	4.8686e-07	2.1623e-05
c70440_g1	231.544	53.3283	2.1183	5.2507e-07	2.3238e-05
c32895_g1	90.2519	16.7814	2.4271	5.507e-07	2.4341e-05
c43005_g1	104.686	10.0523	3.3805	5.6175e-07	2.4807e-05
c50394_g1	54.7365	2.61994	4.3849	6.0695e-07	2.6675e-05
c56287_g1	920.462	254.366	1.8555	6.3779e-07	2.7932e-05
c50341_g1	151.862	29.9742	2.341	6.3858e-07	2.7955e-05
c68495_g1	2549.68	678.555	1.9098	6.4091e-07	2.8045e-05
c58099_g1	667.129	183.521	1.862	6.4456e-07	2.8192e-05
c54665_g2	707.382	184.83	1.9363	6.5614e-07	2.8662e-05
c43914_g1	49007.4	1695.67	4.8531	6.5866e-07	2.8759e-05
c93305_g1	1052.5	263.496	1.998	6.642e-07	2.8963e-05
c44761_g1	267.089	40.2984	2.7285	6.6981e-07	2.9182e-05
c41566_g1	43.3069	5.60685	2.9493	6.765e-07	2.9461e-05
c58758_g3	2805.74	749.608	1.9042	6.796e-07	2.9584e-05
c58670_g5	4137.04	1168.08	1.8245	6.9916e-07	3.0382e-05
c51052_g1	69.0131	11.6691	2.5642	7.0049e-07	3.0414e-05
c58939_g1	621.13	166.402	1.9002	7.0038e-07	3.0414e-05
c59153_g1	97.2431	19.3613	2.3284	7.139e-07	3.0943e-05
c39423_g1	4845.81	1406.51	1.7846	7.3248e-07	3.168e-05
c41311_g1	1162.05	319.16	1.8643	7.3679e-07	3.1798e-05
c52753_g1	2317.53	175.47	3.7233	7.6481e-07	3.2895e-05
c42430_g1	566.298	153.859	1.8799	7.7795e-07	3.3417e-05
c53055_g1	6077.19	1512.03	2.0069	7.9885e-07	3.4227e-05
c59604_g1	1603.02	451.298	1.8286	7.9949e-07	3.424e-05
c53352_g2	1389.42	377.552	1.8797	8.4217e-07	3.5977e-05
c55623_g3	652.835	146.774	2.1531	8.7628e-07	3.7276e-05
c4922_g1	2695.1	671.639	2.0046	8.8031e-07	3.74e-05
c627_g1	977.704	148.224	2.7216	8.9455e-07	3.7973e-05
c42969_g2	76.0644	13.4276	2.502	9.1266e-07	3.8693e-05
c51887_g3	380.857	103.797	1.8755	9.1933e-07	3.8959e-05
c28306_g1	24.6015	1.64294	3.9044	9.3954e-07	3.9765e-05
c58758_g4	563.772	146.202	1.9472	9.5249e-07	4.0297e-05
c5613_g1	50.6934	7.62513	2.733	1.0049e-06	4.2355e-05
c19568_g1	123.021	25.9069	2.2475	1.0233e-06	4.304e-05
c22669_g2	4974.14	430.589	3.5301	1.0417e-06	4.3687e-05
c38683_g1	297.636	37.8732	2.9743	1.0434e-06	4.3724e-05
c43743_g3	354.437	90.9956	1.9617	1.0435e-06	4.3724e-05
c23557_g1	254.62	47.1254	2.4338	1.0524e-06	4.408e-05
c50833_g1	1277.1	355.542	1.8448	1.0615e-06	4.4424e-05
c58373_g1	96.0489	19.6826	2.2868	1.0695e-06	4.4741e-05
c44760_g1	3265.26	922.143	1.8241	1.0701e-06	4.4745e-05
c57824_g2	19.7047	0.337158	5.869	1.0825e-06	4.5171e-05
c56737_g2	531.097	141.684	1.9063	1.1291e-06	4.698e-05
c19398_g1	1032.85	287.338	1.8458	1.1329e-06	4.712e-05
c28317_g1	392.463	100.246	1.969	1.1919e-06	4.941e-05
c42304_g1	25.7906	0	Inf	1.1988e-06	4.9654e-05
c57292_g1	304.443	81.262	1.9055	1.2118e-06	5.0089e-05
c50458_g1	109.361	5.96914	4.1954	1.2291e-06	5.0782e-05
c17540_g1	125.433	28.5874	2.1335	1.2579e-06	5.1782e-05
c59975_g1	1821.24	512.737	1.8286	1.2606e-06	5.185e-05
c54836_g1	52.9322	8.07683	2.7123	1.2824e-06	5.2704e-05
c42065_g1	1476.07	433.747	1.7668	1.2879e-06	5.2846e-05
c35000_g1	224.565	56.2398	1.9975	1.3104e-06	5.3703e-05
c22491_g1	100.613	12.3695	3.024	1.3291e-06	5.4355e-05
c51504_g1	903.04	206.117	2.1313	1.3296e-06	5.4355e-05
c56139_g1	1437.36	403.815	1.8317	1.3286e-06	5.4355e-05
c45406_g1	6160.53	1486.56	2.0511	1.3312e-06	5.4378e-05
c59602_g1	331.688	87.3335	1.9252	1.3309e-06	5.4378e-05
c58029_g1	5954.65	1704.46	1.8047	1.3447e-06	5.4885e-05
c102319_g1	408.476	56.698	2.8489	1.353e-06	5.5203e-05
c56529_g1	461.603	129.002	1.8393	1.4307e-06	5.8232e-05
c56883_g1	159.517	23.5413	2.7604	1.4644e-06	5.9529e-05
c53319_g1	7680.31	1850.22	2.0535	1.4667e-06	5.9597e-05
c55840_g2	32.4569	3.35387	3.2746	1.4801e-06	6.0092e-05
c21741_g1	26.9986	1.96705	3.7788	1.5217e-06	6.1711e-05
c28219_g1	173.494	43.8153	1.9854	1.5719e-06	6.3615e-05
c40849_g1	10849.1	2257.87	2.2645	1.5879e-06	6.4214e-05
c1319_g1	459.527	126.007	1.8667	1.6164e-06	6.5286e-05
c42907_g1	322.729	82.7409	1.9636	1.6405e-06	6.6208e-05
c27332_g1	243.956	63.9506	1.9316	1.6677e-06	6.7248e-05
c16008_g2	20.4994	1.01147	4.341	1.7435e-06	7.0111e-05
c59547_g1	352.314	98.4727	1.8391	1.749e-06	7.0278e-05
c33650_g1	1098.47	313.272	1.81	1.7692e-06	7.1031e-05
c47678_g1	44.9163	1.01985	5.4608	1.82e-06	7.3014e-05
c29639_g1	109.682	11.6607	3.2336	1.827e-06	7.3266e-05
c49972_g1	1743.99	522.594	1.7386	1.8409e-06	7.3794e-05
c55136_g1	20.8121	1.00681	4.3696	1.853e-06	7.4247e-05
c52542_g1	78.349	7.00575	3.4833	1.9119e-06	7.6485e-05
c59083_g1	391.159	105.122	1.8957	1.9148e-06	7.6571e-05
c29602_g1	790.517	90.1463	3.1325	1.9309e-06	7.7156e-05
c53634_g1	363.301	88.3441	2.04	1.9892e-06	7.936e-05
c40613_g1	2803.08	854.324	1.7142	2.0308e-06	8.0856e-05
c38792_g1	21.0078	0.315733	6.0561	2.0375e-06	8.1091e-05
c41756_g1	619.382	178.367	1.796	2.0389e-06	8.1117e-05
c52026_g2	1016.13	296.278	1.7781	2.0611e-06	8.1937e-05
c52377_g2	229.583	59.4279	1.9498	2.0645e-06	8.2005e-05
c56455_g1	112.279	17.656	2.6689	2.0668e-06	8.2063e-05
c68327_g1	2740.98	803.197	1.7709	2.1546e-06	8.5348e-05
c53819_g1	547.57	151.27	1.8559	2.1784e-06	8.621e-05
c58101_g1	1519.92	453.203	1.7458	2.283e-06	9.015e-05
c78769_g1	107.192	15.4076	2.7985	2.2881e-06	9.0317e-05
c51026_g1	1309.16	338.921	1.9496	2.307e-06	9.0956e-05
c46414_g1	95.7714	20.0617	2.2552	2.4095e-06	9.4775e-05
c35344_g1	103.29	24.0051	2.1053	2.4702e-06	9.7049e-05
c43798_g1	33.4657	1.35234	4.6292	2.4783e-06	9.733e-05
c46712_g1	1045	306.019	1.7718	2.4889e-06	9.7633e-05
c18351_g1	151.939	33.5367	2.1797	2.5411e-06	9.9523e-05
c54111_g2	483.384	99.9322	2.2741	2.5481e-06	9.9758e-05
c55658_g1	421.377	121.193	1.7978	2.5543e-06	9.9964e-05
c42801_g1	633.064	186.152	1.7659	2.5927e-06	0.00010139
c58279_g1	1218.23	89.0631	3.7738	2.7275e-06	0.00010649
c38204_g1	60.4468	11.3962	2.4071	2.7539e-06	0.00010744
c36569_g1	119.413	11.3413	3.3963	2.7602e-06	0.00010765
c29333_g1	18.3844	0.682695	4.7511	2.7801e-06	0.00010838
c37731_g1	2022.33	627.255	1.6889	2.8767e-06	0.00011184
c57118_g1	1761.67	479.364	1.8777	2.9398e-06	0.00011403
c20762_g1	92.9251	20.5833	2.1746	2.9565e-06	0.00011464
c6276_g1	25.8395	2.04808	3.6572	2.9607e-06	0.00011471
c55179_g1	52.9187	9.07897	2.5432	2.9722e-06	0.00011502
c58469_g1	7751.95	2431.11	1.6729	2.9979e-06	0.00011596
c32529_g1	4705.42	692.141	2.7652	3.0003e-06	0.00011598
c53688_g2	197.386	37.5528	2.394	3.0559e-06	0.00011799
c14920_g1	920.612	147.274	2.6441	3.1225e-06	0.00012024
c37381_g1	2686.65	752.302	1.8364	3.1334e-06	0.00012061
c45055_g2	1444.9	435.365	1.7307	3.1458e-06	0.00012105
c26963_g1	679.921	139.757	2.2825	3.1588e-06	0.0001215
c94168_g1	505.996	146.608	1.7872	3.1992e-06	0.00012296
c55419_g1	277.769	73.1255	1.9254	3.2225e-06	0.0001238
c37037_g1	375.761	103.796	1.8561	3.23e-06	0.000124
c77318_g1	259.652	71.2366	1.8659	3.2994e-06	0.00012642
c329_g1	13.0171	0	Inf	3.3492e-06	0.00012823
c55002_g2	739.037	216.218	1.7732	3.4444e-06	0.00013153
c46029_g2	14562.6	4441.56	1.7131	3.5171e-06	0.00013405
c27115_g1	2132.52	663.476	1.6844	3.5216e-06	0.00013417
c43183_g1	509.001	142.434	1.8374	3.5393e-06	0.0001348
c6033_g1	795.806	65.0133	3.6136	3.5982e-06	0.00013688
c93120_g1	737.841	123.149	2.5829	3.6206e-06	0.00013768
c45582_g1	1504.64	439.54	1.7754	3.645e-06	0.00013856
c50750_g2	528.346	93.4414	2.4993	3.6986e-06	0.00014043
c55948_g2	4480.49	1319.32	1.7639	3.6997e-06	0.00014043
c42388_g1	9207.55	2497.51	1.8823	3.7368e-06	0.00014168
c52548_g1	44.8469	6.60994	2.7623	3.7426e-06	0.00014179
c50493_g1	30.8314	3.3492	3.2025	3.8689e-06	0.00014635
c42661_g1	1271.54	288.668	2.1391	3.8744e-06	0.00014651
c54773_g1	1939.67	597.763	1.6982	4.0062e-06	0.00015121
c10744_g1	1662.92	510.283	1.7044	4.0487e-06	0.00015275
c40508_g1	18.3594	0.691073	4.7315	4.2871e-06	0.00016114
c44178_g1	281.174	24.6738	3.5104	4.3663e-06	0.00016388
c57165_g2	20.5956	1.29273	3.9938	4.4731e-06	0.00016757
c41923_g2	43.5456	6.63879	2.7135	4.5144e-06	0.000169
c44892_g1	58.4317	10.8113	2.4342	4.5594e-06	0.00017036
c54008_g1	3763.03	742.417	2.3416	4.5815e-06	0.000171
c56137_g1	2203.87	676.444	1.704	4.762e-06	0.00017734
c56086_g1	18.9914	1.01985	4.2189	4.7726e-06	0.00017767
c406_g1	902.221	68.6633	3.7159	4.9477e-06	0.00018392
c55059_g3	343.704	102.512	1.7454	4.9785e-06	0.00018495
c52114_g1	52.9107	9.89486	2.4188	5.0645e-06	0.00018791
c20574_g1	24.8362	1.99685	3.6366	5.1066e-06	0.0001894
c14126_g1	234.433	62.479	1.9077	5.1936e-06	0.00019228
c45629_g1	81.9586	18.2753	2.165	5.2153e-06	0.00019287
c59660_g1	2118.77	498.623	2.0872	5.3229e-06	0.00019663
c1360_g1	500.55	150.923	1.7297	5.3532e-06	0.00019768
c12242_g1	1723.33	516.207	1.7392	5.4253e-06	0.00020005
c27988_g2	15.7111	0.315733	5.6369	5.5435e-06	0.00020433
c33333_g1	17.9444	0.631466	4.8287	5.5605e-06	0.00020488
c12220_g1	172.996	45.4955	1.9269	5.5664e-06	0.00020501
c58720_g1	11100.4	3564.33	1.6389	5.5684e-06	0.00020501
c23296_g1	140.736	36.1427	1.9612	5.5763e-06	0.00020516
c32413_g1	21.9041	1.33559	4.0357	5.7522e-06	0.00021125
c4953_g1	1904.34	587.039	1.6978	5.8378e-06	0.00021424
c53430_g2	640.767	93.9081	2.7705	5.9301e-06	0.00021747
c60083_g1	806.821	240.295	1.7474	5.9366e-06	0.00021763
c52330_g1	386.251	75.3877	2.3571	5.9872e-06	0.00021932
c2773_g1	54.0075	3.68265	3.8743	6.1315e-06	0.00022436
c35592_g1	1370.52	410.223	1.7402	6.1549e-06	0.00022514
c53825_g2	520.746	158.449	1.7166	6.2377e-06	0.00022808
c41923_g1	52.4317	8.22212	2.6729	6.3035e-06	0.00023041
c58325_g1	54.3708	6.02037	3.1749	6.3208e-06	0.00023095
c51440_g1	7382.25	2300.19	1.6823	6.3529e-06	0.00023204
c58887_g1	8253.24	875.977	3.236	6.3745e-06	0.00023275
c56326_g2	57.0501	11.3674	2.3273	6.4806e-06	0.00023654
c55374_g1	2833.09	859.239	1.7212	6.5016e-06	0.00023722
c55610_g1	622.24	184.52	1.7537	6.6639e-06	0.00024279
c56121_g1	144.52	37.6412	1.9409	6.6731e-06	0.00024295
c76209_g1	672.184	210.714	1.6736	6.6814e-06	0.00024316
c40612_g1	19398.6	3969.99	2.2887	6.7088e-06	0.00024407
c30537_g3	535.797	67.5978	2.9866	6.8291e-06	0.00024764
c58134_g2	442.741	133.155	1.7334	6.8618e-06	0.00024874
c58353_g6	123.208	30.5899	2.01	7.0782e-06	0.00025566
c53998_g1	6420.86	842.965	2.9292	7.1233e-06	0.0002572
c28258_g1	495.37	19.7161	4.6511	7.2224e-06	0.00026022
c48047_g1	21.4077	1.32254	4.0167	7.2649e-06	0.00026156
c49384_g1	465.74	140.403	1.73	7.2768e-06	0.0002619
c48055_g1	12.5707	0	Inf	7.2857e-06	0.00026213
c35158_g1	988.027	315.663	1.6462	7.4051e-06	0.00026595
c29110_g1	661.265	198.591	1.7354	7.4504e-06	0.00026738
c38223_g1	812.642	258.516	1.6524	7.5094e-06	0.00026921
c21333_g1	7260.61	2239.6	1.6969	7.6761e-06	0.0002748
c50204_g1	1374.96	439.741	1.6447	7.6847e-06	0.00027501
c51741_g1	1111.95	335.829	1.7273	7.7494e-06	0.00027722
c58179_g1	569.216	156.886	1.8593	7.7736e-06	0.00027789
c59369_g2	261.624	78.6746	1.7335	7.9199e-06	0.00028272
c37958_g1	2507.11	795.128	1.6568	7.9582e-06	0.00028399
c56201_g1	559.33	28.7057	4.2843	8.0397e-06	0.00028669
c57868_g1	1501.36	488.674	1.6193	8.0635e-06	0.00028744
c50486_g1	281.269	83.0101	1.7606	8.2348e-06	0.00029313
c58772_g1	1365.35	408.493	1.7409	8.3472e-06	0.00029692
c50931_g3	18566.7	5854.41	1.6651	8.4691e-06	0.00030104
c48017_g1	872.818	274.764	1.6675	8.6784e-06	0.00030805
c56236_g1	640.121	191.416	1.7416	8.6851e-06	0.00030818
c56718_g1	1007.59	328.764	1.6158	8.7805e-06	0.00031146
c51518_g2	457.117	132.472	1.7869	8.8961e-06	0.00031511
c51196_g1	2210.21	262.853	3.0719	8.944e-06	0.00031637
c56962_g1	2293.84	165.465	3.7932	9.0437e-06	0.00031944
c55005_g1	3384	1062.26	1.6716	9.2601e-06	0.0003264
c15092_g1	631.317	89.444	2.8193	9.2653e-06	0.00032647
c52167_g2	1203.44	397.231	1.5991	9.3711e-06	0.00032974
c50270_g1	6137.73	1940.13	1.6616	9.5629e-06	0.00033531
c36524_g1	871.547	257.375	1.7597	9.6292e-06	0.0003374
c55292_g1	231.777	69.7539	1.7324	9.711e-06	0.00034015
c39952_g1	106.535	25.784	2.0468	9.7642e-06	0.00034166
c43726_g1	23.2368	1.71093	3.7636	9.8336e-06	0.00034385
c52642_g1	18068.1	5970.22	1.5976	9.8475e-06	0.00034422
c51405_g1	32.5083	4.30106	2.918	9.8862e-06	0.00034545
c58215_g1	245.941	74.3316	1.7263	1.0038e-05	0.00035063
c19542_g1	139.811	24.9597	2.4858	1.007e-05	0.00035164
c12195_g1	433.248	136.196	1.6695	1.0357e-05	0.00036116
c54902_g1	191.106	54.0399	1.8223	1.045e-05	0.00036417
c52938_g1	4915.16	1549.8	1.6652	1.0543e-05	0.000367
c54370_g1	66.4868	15.0109	2.1471	1.0634e-05	0.0003699
c59300_g2	102.519	25.7719	1.992	1.0901e-05	0.00037828
c35565_g1	198.152	13.0857	3.9205	1.0914e-05	0.0003786
c51795_g2	1121.81	349.329	1.6832	1.0922e-05	0.00037875
c51929_g1	688.141	213.465	1.6887	1.1019e-05	0.00038199
c41945_g2	67.4244	5.67483	3.5706	1.1126e-05	0.00038536
c41056_g1	1462.11	280.188	2.3836	1.1164e-05	0.00038648
c7275_g1	229.636	68.6735	1.7415	1.1267e-05	0.00038966
c49603_g1	3064.72	570.633	2.4251	1.14e-05	0.00039331
c49208_g1	45.1036	7.65026	2.5597	1.1409e-05	0.00039346
c44002_g2	834.76	259.511	1.6856	1.1468e-05	0.00039536
c55439_g2	79.8293	8.59746	3.2149	1.1686e-05	0.00040235
c56984_g1	1516.67	501.781	1.5958	1.1706e-05	0.0004029
c29077_g1	16.2664	0.315733	5.687	1.1779e-05	0.00040514
c49023_g1	3005.97	987.694	1.6057	1.1968e-05	0.00041107
c56326_g1	223.585	40.4838	2.4654	1.2071e-05	0.00041447
c54101_g1	799.93	128.91	2.6335	1.2102e-05	0.0004154
c50372_g1	89.3483	16.8661	2.4053	1.2239e-05	0.00041967
c47708_g1	23.1878	1.65132	3.8117	1.251e-05	0.00042823
c52093_g2	12.3679	0	Inf	1.2746e-05	0.000436
c33138_g1	89.8729	22.46	2.0005	1.2783e-05	0.00043712
c32317_g1	343.81	104.567	1.7172	1.29e-05	0.00044066
c53601_g1	260.548	24.8853	3.3882	1.3169e-05	0.00044911
c58661_g1	323.868	97.655	1.7296	1.3248e-05	0.00045141
c50479_g1	1214.35	406.098	1.5803	1.342e-05	0.00045687
c33908_g1	325.562	96.0157	1.7616	1.3714e-05	0.0004666
c36801_g1	29.1701	3.01671	3.2734	1.3827e-05	0.00047027
c47127_g1	45.5221	8.98118	2.3416	1.4001e-05	0.00047602
c20275_g1	18.507	0.998427	4.2123	1.4037e-05	0.0004771
c58742_g1	6826.68	2200.54	1.6333	1.408e-05	0.0004784
c55157_g2	46.2537	1.02823	5.4913	1.4109e-05	0.00047922
c42408_g1	2775.37	903.115	1.6197	1.4186e-05	0.00048168
c45974_g2	483.994	158.412	1.6113	1.4317e-05	0.00048579
c64638_g1	14.4511	0.345536	5.3862	1.4533e-05	0.00049278
c55983_g2	2979.43	962.06	1.6308	1.4576e-05	0.00049407
c51511_g1	603.843	199.655	1.5967	1.4757e-05	0.00049971
c59102_g1	52.3048	10.3475	2.3377	1.4753e-05	0.00049971
c50815_g1	355.17	105.218	1.7551	1.4825e-05	0.00050167
c52448_g1	25.3782	0.661269	5.2622	1.493e-05	0.00050489
c57991_g1	193.055	54.1265	1.8346	1.506e-05	0.00050893
c37981_g1	215.888	45.8718	2.2346	1.5106e-05	0.0005103
c59387_g1	238.391	72.7716	1.7119	1.5226e-05	0.00051403
c28908_g1	69.3677	15.7318	2.1406	1.5252e-05	0.00051475
c51447_g1	308.128	85.2994	1.8529	1.5326e-05	0.0005169
c29943_g1	11.8114	0	Inf	1.5396e-05	0.00051906
c8292_g1	190.352	54.8288	1.7957	1.5426e-05	0.00051991
c51600_g1	155.477	45.5979	1.7697	1.5447e-05	0.00052043
c59219_g2	203.265	59.1596	1.7807	1.5495e-05	0.0005217
c35961_g2	178.328	21.8536	3.0286	1.5552e-05	0.00052346
c6261_g1	172.294	49.0067	1.8138	1.5785e-05	0.0005306
c17986_g1	86.1248	21.7102	1.9881	1.5842e-05	0.00053232
c53027_g1	516.701	171.494	1.5912	1.6044e-05	0.0005384
c55144_g1	572.11	123.407	2.2129	1.6262e-05	0.00054481
c49090_g1	78.2418	19.5624	1.9999	1.6456e-05	0.00055093
c51394_g1	281.118	83.8922	1.7446	1.6581e-05	0.00055477
c32451_g1	513.158	53.8424	3.2526	1.6893e-05	0.00056483
c52377_g1	134.354	27.0255	2.3136	1.6939e-05	0.00056616
c21707_g1	18.2568	0.998427	4.1926	1.7103e-05	0.00057128
c58631_g1	273.425	83.8875	1.7046	1.7225e-05	0.00057498
c36313_g1	2104.88	703.403	1.5813	1.7624e-05	0.00058789
c42157_g1	2518.79	449.506	2.4863	1.7806e-05	0.00059336
c22698_g1	419.65	137.385	1.611	1.8095e-05	0.000602
c52049_g3	483.285	123.662	1.9665	1.8676e-05	0.00062074
c56134_g2	639.472	202.471	1.6592	1.9045e-05	0.0006328
c33226_g1	11.6382	0	Inf	1.9273e-05	0.00063994
c58374_g1	77.0501	9.06592	3.0873	1.9284e-05	0.0006401
c55088_g1	461.66	152.82	1.595	1.9643e-05	0.00065116
c76252_g1	1301.79	207.663	2.6482	1.9932e-05	0.00066029
c55125_g1	39.7613	7.03184	2.4994	1.9946e-05	0.00066054
c53138_g2	118.965	21.7307	2.4527	1.9978e-05	0.0006614
c45968_g1	2363.03	803.151	1.5569	2.0234e-05	0.00066964
c54811_g1	2860.18	955.866	1.5812	2.0288e-05	0.00067078
c43603_g1	20057.3	6783.75	1.564	2.0335e-05	0.00067209
c57373_g3	574.74	190.146	1.5958	2.0905e-05	0.00068959
c53136_g1	327.042	102.495	1.6739	2.099e-05	0.00069195
c32908_g3	43.2792	7.70987	2.4889	2.1412e-05	0.00070469
c20250_g1	27.7326	3.39205	3.0314	2.165e-05	0.00071228
c49019_g1	286.445	61.6705	2.2156	2.1837e-05	0.00071797
c39788_g1	143.993	34.1086	2.0778	2.1869e-05	0.0007188
c102593_g1	241.587	73.7513	1.7118	2.196e-05	0.00072155
c29971_g1	1425.03	484.272	1.5571	2.2291e-05	0.00073098
c37610_g1	30.5234	4.34392	2.8128	2.2695e-05	0.00074278
c50269_g1	301.173	92.9618	1.6959	2.2932e-05	0.00074983
c48992_g1	587.553	184.553	1.6707	2.2958e-05	0.0007502
c58514_g6	23.1835	2.64975	3.1292	2.3366e-05	0.00076325
c44577_g1	237.951	15.266	3.9623	2.354e-05	0.00076869
c5762_g1	396.133	67.4367	2.5544	2.3674e-05	0.00077284
c41578_g2	289.238	92.8333	1.6395	2.3757e-05	0.00077479
c58988_g1	683.568	228.117	1.5833	2.4472e-05	0.00079718
c52974_g1	1499.3	509.503	1.5571	2.4551e-05	0.0007994
c48697_g1	1019.71	352.98	1.5305	2.47e-05	0.00080346
c50743_g1	78.5002	4.35229	4.1728	2.4862e-05	0.00080793
c49916_g1	2858.3	982.358	1.5408	2.5095e-05	0.00081525
c54017_g1	23.6536	2.29116	3.3679	2.5169e-05	0.00081687
c43812_g1	178.97	54.8101	1.7072	2.5239e-05	0.00081888
c56470_g1	214.423	51.8717	2.0474	2.5332e-05	0.00082163
c44720_g1	70.2311	6.43389	3.4483	2.5677e-05	0.00083202
c101092_g1	3302.6	1127.92	1.5499	2.5811e-05	0.00083554
c51514_g1	5129.28	1746	1.5547	2.6475e-05	0.00085569
c49753_g1	1525.29	526.053	1.5358	2.6591e-05	0.00085888
c36907_g1	164.826	17.9717	3.1971	2.6662e-05	0.00086088
c32794_g1	2105.92	735.687	1.5173	2.6906e-05	0.00086822
c37260_g1	1317.35	451.284	1.5455	2.7103e-05	0.0008743
c56664_g1	2952.88	670.415	2.139	2.712e-05	0.00087453
c101190_g1	868.224	161.015	2.4309	2.7204e-05	0.00087672
c57484_g3	3078	1055.99	1.5434	2.7274e-05	0.00087841
c68768_g1	653.09	215.876	1.5971	2.73e-05	0.00087894
c35431_g1	241.023	33.3392	2.8539	2.7413e-05	0.00088204
c58002_g3	85.6978	22.2932	1.9427	2.7804e-05	0.00089263
c55213_g1	846.357	202.67	2.0621	2.8103e-05	0.0009008
c53698_g1	62.3601	13.5812	2.199	2.8434e-05	0.00091024
c68234_g1	1611.57	342.994	2.2322	2.9132e-05	0.00092964
c32468_g1	834.335	152.173	2.4549	2.9367e-05	0.00093652
c52240_g1	133.962	39.9194	1.7467	2.9362e-05	0.00093652
c36907_g2	63.6702	5.73073	3.4738	2.9425e-05	0.00093808
c56631_g1	78.6928	19.8745	1.9853	2.961e-05	0.00094279
c53903_g1	1464.05	348.283	2.0716	3.0118e-05	0.00095806
c33296_g1	151.551	44.5613	1.7659	3.0163e-05	0.00095889
c57963_g2	1819.03	641.63	1.5034	3.016e-05	0.00095889
c57622_g1	181.773	26.3726	2.785	3.0408e-05	0.00096605
c34841_g1	24.3084	2.30421	3.3991	3.0502e-05	0.00096873
c49008_g1	35396.7	4781.83	2.888	3.0536e-05	0.00096951
c37503_g1	1800.33	627.661	1.5202	3.095e-05	0.00098171
c51049_g1	1383.48	95.1328	3.8622	3.1167e-05	0.00098799
c53196_g1	955.313	323.985	1.56	3.1466e-05	0.00099685
c6703_g1	99.4334	26.4322	1.9114	3.157e-05	0.00099951
c43417_g1	85.6514	23.2535	1.881	3.1925e-05	0.0010101
c38029_g1	20.6516	1.954	3.4017	3.2412e-05	0.0010235
c55898_g2	16.0932	0.977002	4.0419	3.2419e-05	0.0010235
c51570_g1	13.3025	0.337158	5.3021	3.2432e-05	0.0010236
c55557_g1	58.5569	3.6696	3.9961	3.3072e-05	0.0010422
c56094_g1	614.753	208.445	1.5603	3.3267e-05	0.001048
c1458_g1	120.859	33.6811	1.8433	3.3584e-05	0.0010566
c77437_g1	111.072	32.6407	1.7667	3.3607e-05	0.001057
c49305_g1	9339.07	3236.46	1.5289	3.3744e-05	0.0010607
c44440_g1	6078.27	808.697	2.91	3.4018e-05	0.001068
c42663_g1	43.3074	4.63822	3.223	3.417e-05	0.0010724
c53028_g1	772.349	256.192	1.592	3.4512e-05	0.0010818
c52212_g1	1705.78	604.593	1.4964	3.46e-05	0.0010839
c22768_g1	993.564	347.849	1.5142	3.4785e-05	0.0010893
c4966_g1	1183.04	371.233	1.6721	3.487e-05	0.0010917
c45906_g1	166.527	50.061	1.734	3.512e-05	0.0010984
c55368_g1	899.039	225.479	1.9954	3.5348e-05	0.0011049
c54046_g1	804.885	222.517	1.8549	3.5388e-05	0.0011058
c55920_g1	407.394	138.223	1.5594	3.585e-05	0.0011192
c101309_g1	411.034	139.313	1.5609	3.5991e-05	0.0011229
c35138_g1	422.587	144.171	1.5515	3.6117e-05	0.0011263
c53194_g1	1556	478.785	1.7004	3.6278e-05	0.0011305
c57788_g1	319.593	90.992	1.8124	3.7316e-05	0.0011614
c94134_g1	87.6567	22.9331	1.9344	3.7334e-05	0.0011616
c59422_g1	212.269	65.8757	1.6881	3.7386e-05	0.0011628
c52261_g1	905.033	275.908	1.7138	3.7754e-05	0.0011732
c25911_g1	32.1558	4.94091	2.7022	3.7821e-05	0.0011742
c52156_g1	1594.2	535.424	1.5741	3.7848e-05	0.0011746
c55066_g1	8389.24	2396.64	1.8075	3.859e-05	0.0011951
c45170_g1	191.984	59.8628	1.6813	3.867e-05	0.0011972
c55031_g1	1213.33	408.706	1.5698	3.9021e-05	0.0012073
c20065_g1	31.9873	4.70154	2.7663	3.96e-05	0.0012244
c49756_g1	2235.96	710.394	1.6542	3.9681e-05	0.0012263
c58675_g1	811.715	211.819	1.9381	3.97e-05	0.0012265
c48686_g1	1206.9	145.803	3.0492	3.9755e-05	0.0012274
c46600_g1	701.65	247.081	1.5058	3.9962e-05	0.0012327
c58543_g2	36.3823	5.05174	2.8484	4.0102e-05	0.0012358
c50151_g1	65.5822	8.96442	2.871	4.024e-05	0.0012386
c42969_g1	79.6267	20.3737	1.9665	4.0356e-05	0.0012418
c46651_g1	1340.34	347.548	1.9473	4.0458e-05	0.0012445
c42982_g1	23.2873	2.70935	3.1035	4.0885e-05	0.001255
c52900_g1	718.185	244.928	1.552	4.0987e-05	0.0012577
c48007_g1	1174.33	410.286	1.5171	4.1029e-05	0.0012586
c282_g1	276.293	88.2165	1.6471	4.1308e-05	0.0012662
c45974_g1	664.073	225.977	1.5552	4.1312e-05	0.0012662
c49154_g1	704.189	246.451	1.5147	4.1454e-05	0.0012701
c94412_g1	196.523	61.2104	1.6828	4.1474e-05	0.0012704
c43752_g1	105.136	28.4757	1.8845	4.182e-05	0.0012806
c54580_g1	32.0704	4.95766	2.6935	4.2104e-05	0.0012889
c58142_g1	413.206	141.78	1.5432	4.2611e-05	0.0013028
c46014_g1	43.0325	8.08988	2.4112	4.4131e-05	0.0013476
c39590_g1	377.152	124.181	1.6027	4.4557e-05	0.0013594
c53444_g1	88.9663	23.2246	1.9376	4.4899e-05	0.0013682
c58649_g1	28.8388	4.6466	2.6338	4.503e-05	0.0013714
c46577_g1	241.837	81.2908	1.5729	4.5422e-05	0.0013816
c58897_g1	262.701	82.2101	1.676	4.5601e-05	0.0013867
c44258_g1	2115.28	759.388	1.4779	4.5745e-05	0.0013903
c55113_g1	89.8871	24.1196	1.8979	4.7199e-05	0.0014314
c55358_g1	295.24	97.9763	1.5914	4.7274e-05	0.0014324
c52014_g1	538.105	181.125	1.5709	4.7425e-05	0.0014365
c101824_g1	285.226	12.6806	4.4914	4.7547e-05	0.0014398
c51823_g1	133.82	39.301	1.7677	4.8041e-05	0.0014538
c56747_g1	342.057	113.366	1.5932	4.8218e-05	0.0014588
c18250_g1	188.309	60.2195	1.6448	4.8366e-05	0.0014624
c52390_g2	1627.82	580.871	1.4867	4.893e-05	0.0014772
c52715_g1	17642.2	6118.75	1.5277	4.9481e-05	0.0014921
c41823_g1	2398.22	631.162	1.9259	4.9574e-05	0.0014944
c38056_g1	42.5763	8.54252	2.3173	5.0232e-05	0.001512
c3224_g1	291.265	94.6763	1.6213	5.0298e-05	0.0015135
c58057_g2	10.7915	0	Inf	5.0773e-05	0.001526
c58259_g1	8656.76	3164.33	1.4519	5.1304e-05	0.0015406
c42876_g1	2397.35	289.231	3.0511	5.1413e-05	0.0015434
c6132_g1	151.62	47.6553	1.6697	5.2289e-05	0.0015678
c1128_g1	143.868	41.716	1.7861	5.2454e-05	0.0015723
c28694_g1	86.3631	23.0355	1.9066	5.3625e-05	0.0016045
c53882_g1	668.552	224.579	1.5738	5.3942e-05	0.0016126
c55434_g1	433.45	136.671	1.6652	5.4074e-05	0.001616
c48850_g1	39.6001	7.39414	2.4211	5.417e-05	0.0016184
c52116_g1	21.1329	2.28278	3.2106	5.4375e-05	0.0016236
c26960_g1	63.7334	15.2279	2.0653	5.4433e-05	0.0016248
c43870_g1	801.036	157.482	2.3467	5.4822e-05	0.0016355
c85214_g1	415.745	35.7562	3.5394	5.5697e-05	0.0016585
c46961_g1	5150.15	1809.73	1.5088	5.6274e-05	0.0016738
c57336_g1	1978.57	726.693	1.445	5.6341e-05	0.0016753
c43387_g1	45.9792	7.91943	2.5375	5.7015e-05	0.0016939
c10673_g1	25.6284	1.68112	3.9302	5.7086e-05	0.0016955
c50931_g2	8455.09	849.643	3.3149	5.7445e-05	0.0017051
c56653_g1	428.196	143.142	1.5808	5.8558e-05	0.0017356
c41318_g1	38.604	1.35234	4.8352	5.8627e-05	0.0017372
c51882_g1	2420.97	754.037	1.6829	5.872e-05	0.0017394
c89162_g1	23.548	2.97853	2.9829	5.8762e-05	0.0017401
c41757_g1	499.962	171.401	1.5444	5.8873e-05	0.0017429
c59377_g1	741.477	251.659	1.5589	6.0046e-05	0.0017761
c56759_g1	800.177	291.778	1.4554	6.0225e-05	0.0017804
c58450_g5	44.529	9.62569	2.2098	6.0401e-05	0.0017848
c50654_g1	146.515	19.2644	2.927	6.0449e-05	0.0017854
c55698_g1	139.998	40.9355	1.774	6.0562e-05	0.0017873
c56650_g1	619.808	224.995	1.4619	6.0763e-05	0.001792
c41085_g1	36.6918	0.674317	5.7659	6.1178e-05	0.0018037
c53140_g1	33.2469	5.64874	2.5572	6.1351e-05	0.0018083
c34265_g1	519.823	174.207	1.5772	6.1583e-05	0.0018141
c45468_g1	19473.1	6848.39	1.5076	6.1768e-05	0.001819
c55378_g2	212.089	43.3245	2.2914	6.2151e-05	0.0018292
c42790_g1	2761.01	1016.79	1.4412	6.3467e-05	0.0018641
c43743_g1	688.042	198.125	1.7961	6.4922e-05	0.0019046
c23372_g1	29.571	5.04337	2.5517	6.5474e-05	0.0019181
c52023_g2	13.43	0.661269	4.3441	6.5733e-05	0.0019245
c55378_g3	90.8942	26.4881	1.7788	6.5978e-05	0.0019311
c48051_g1	57.0923	12.9535	2.14	6.6286e-05	0.0019396
c9332_g1	6848.78	1892.12	1.8558	6.6332e-05	0.0019404
c50951_g1	157.865	10.9613	3.8482	6.662e-05	0.0019477
c43697_g1	452.045	93.2897	2.2767	6.6831e-05	0.0019533
c53233_g1	255.425	83.5559	1.6121	6.7303e-05	0.0019659
c55227_g1	839.195	303.503	1.4673	6.7449e-05	0.001969
c58217_g2	214.285	65.3234	1.7139	6.7629e-05	0.0019732
c58466_g1	84.9242	21.6962	1.9687	6.8269e-05	0.0019912
c49118_g1	22.5056	2.94405	2.9344	6.8665e-05	0.0020022
c43144_g3	2087.91	746.633	1.4836	6.917e-05	0.0020157
c68809_g1	46.8032	10.3633	2.1751	7.0194e-05	0.0020433
c35893_g1	16.8586	1.00681	4.0656	7.0272e-05	0.0020449
c55934_g1	340.074	114.944	1.5649	7.0545e-05	0.0020517
c17347_g1	418.41	128.679	1.7011	7.1467e-05	0.0020737
c57573_g1	138.805	20.9539	2.7278	7.1529e-05	0.0020743
c57828_g3	15.7024	0.990049	3.9873	7.1653e-05	0.0020761
c37761_g1	497.652	174.998	1.5078	7.1832e-05	0.0020807
c49044_g1	203.776	64.9695	1.6492	7.2434e-05	0.0020958
c58869_g1	85.7851	12.6256	2.7644	7.2731e-05	0.0021025
c49193_g2	673.453	233.877	1.5258	7.2958e-05	0.0021079
c46274_g1	374.465	126.937	1.5607	7.3657e-05	0.0021256
c33492_g2	150.339	47.1896	1.6717	7.4115e-05	0.002137
c41608_g1	22.5046	2.72611	3.0453	7.4227e-05	0.0021396
c98146_g1	38.5612	7.30843	2.3995	7.5365e-05	0.0021712
c96284_g1	75.4818	0.337158	7.8066	7.6125e-05	0.0021918
c51237_g1	117.149	7.66702	3.9335	7.6519e-05	0.0022025
c53638_g1	107.52	30.8702	1.8003	7.679e-05	0.0022091
c47869_g1	831.888	287.261	1.534	7.6914e-05	0.0022119
c29694_g1	1970.96	653.316	1.593	7.7911e-05	0.0022394
c54748_g1	345.356	52.2684	2.7241	7.7942e-05	0.0022397
c29309_g1	732.526	256.011	1.5167	7.8337e-05	0.0022504
c44572_g1	16451.6	2364.37	2.7987	7.9764e-05	0.0022874
c43906_g1	231.663	78.0273	1.57	7.9803e-05	0.0022879
c30509_g1	70.5538	4.36905	4.0133	8.0413e-05	0.0023028
c49619_g1	5233.52	1395.99	1.9065	8.0557e-05	0.0023063
c56487_g2	8381.23	3079.9	1.4443	8.2221e-05	0.0023526
c48576_g2	21.5704	2.35077	3.1978	8.2991e-05	0.0023739
c38249_g1	2390.85	837.793	1.5129	8.3803e-05	0.0023958
c48743_g1	513.679	180.603	1.508	8.4646e-05	0.0024172
c24858_g1	17.1026	1.03661	4.0443	8.5173e-05	0.0024308
c44576_g1	27.4719	3.95553	2.796	8.5677e-05	0.0024445
c32876_g1	31.2176	3.26816	3.2558	8.5881e-05	0.0024496
c49575_g1	2162.62	786.279	1.4597	8.7046e-05	0.0024773
c34885_g1	58.2453	15.3853	1.9206	8.7796e-05	0.0024972
c56714_g3	66.7396	17.8478	1.9028	8.7949e-05	0.0025009
c42921_g1	2708.96	958.224	1.4993	8.8633e-05	0.0025182
c6754_g1	76.159	21.3898	1.8321	9.0379e-05	0.0025656
c35659_g1	275.314	68.0551	2.0163	9.0478e-05	0.0025677
c49961_g1	1099.8	392.097	1.488	9.0636e-05	0.0025714
c16008_g1	114.581	11.2137	3.353	9.094e-05	0.0025786
c49064_g1	691.937	249.678	1.4706	9.1868e-05	0.0026035
c56404_g2	394.464	141.036	1.4838	9.234e-05	0.0026154
c23860_g1	310.972	111.942	1.474	9.5186e-05	0.0026877
c35563_g1	330.114	22.9806	3.8445	9.5391e-05	0.0026927
c51618_g1	3956.29	1438.11	1.46	9.5986e-05	0.0027057
c22486_g1	1887.76	610.344	1.629	9.6574e-05	0.0027192
c45151_g1	440.582	10.2618	5.4241	9.7238e-05	0.0027344
c47310_g1	79.5519	21.957	1.8572	9.7229e-05	0.0027344
c48028_g1	58.8383	15.2195	1.9508	9.7496e-05	0.0027398
c51118_g1	439.487	149.52	1.5555	9.7582e-05	0.0027407
c85563_g1	343.357	25.3099	3.7619	9.758e-05	0.0027407
c55088_g2	159.203	52.0924	1.6117	9.8556e-05	0.002765
c41952_g1	1001.51	355.333	1.4949	9.8649e-05	0.0027668
c52390_g1	1763.13	642.013	1.4575	0.00010006	0.0028039
c37125_g1	426.92	104.593	2.0292	0.00010067	0.0028158
c29767_g1	4362.73	1475.57	1.564	0.00010203	0.0028523
c55170_g1	65.2322	2.67117	4.61	0.00010203	0.0028523
c56219_g2	34.7013	5.99894	2.5322	0.00010254	0.0028656
c46055_g2	46.8985	11.3021	2.0529	0.00010289	0.0028739
c12048_g1	15.3582	0.998427	3.9432	0.00010355	0.0028914
c29888_g1	413.263	142.617	1.5349	0.00010392	0.0029002
c22992_g1	343.167	109.509	1.6479	0.00010442	0.0029132
c47881_g1	1088.2	392.399	1.4716	0.00010446	0.0029135
c45322_g1	21.9768	0.990049	4.4723	0.00010463	0.0029176
c12696_g1	23.3156	1.6895	3.7866	0.00010488	0.0029238
c37402_g1	5786.19	2172.83	1.413	0.00010554	0.0029413
c48052_g1	73.2121	20.6261	1.8276	0.00010683	0.0029747
c55526_g1	296.768	98.2919	1.5942	0.00010751	0.0029909
c56230_g1	1673.76	604.952	1.4682	0.00010753	0.0029909
c50821_g1	609.928	216.33	1.4954	0.00010783	0.0029984
c39924_g1	3224.62	1163.41	1.4708	0.00010797	0.0030008
c48589_g1	21.742	2.9571	2.8782	0.00010806	0.0030023
c57579_g1	11.409	0.315733	5.1753	0.00010826	0.0030068
c35256_g1	10.1136	0	Inf	0.00010978	0.003046
c41052_g1	69.0802	19.7897	1.8035	0.00011048	0.0030636
c37474_g1	13.1502	0.631466	4.3802	0.00011093	0.0030753
c84670_g1	14195.2	3832.61	1.889	0.00011172	0.0030942
c49392_g1	48.3461	11.9895	2.0116	0.0001137	0.0031417
c23565_g1	22.741	3.29797	2.7856	0.00011659	0.0032154
c58886_g1	83.3507	23.5692	1.8223	0.00011656	0.0032154
c59489_g1	301.56	72.7558	2.0513	0.00011722	0.0032293
c39812_g1	149.843	47.7317	1.6504	0.00011819	0.0032534
c53964_g1	54.3558	13.0643	2.0568	0.00012075	0.0033192
c72015_g1	34.7534	7.29168	2.2528	0.00012077	0.0033192
c47092_g1	9.79472	0	Inf	0.00012095	0.003323
c52125_g1	121.357	39.6139	1.6152	0.0001215	0.003337
c55615_g1	26.4432	3.33244	2.9882	0.00012179	0.0033443
c84639_g1	961.269	363.128	1.4045	0.00012203	0.00335
c34947_g1	84.7175	15.3303	2.4663	0.00012309	0.0033771
c49306_g1	49.0672	11.2817	2.1208	0.00012335	0.0033825
c57081_g2	30.899	6.05855	2.3505	0.00012381	0.0033942
c59772_g1	3014.01	1110.2	1.4409	0.00012399	0.003398
c12624_g1	363.547	131.037	1.4722	0.00012406	0.0033991
c46017_g1	154.632	22.9648	2.7513	0.00012424	0.003403
c45812_g1	14904.8	2748.41	2.4391	0.00012506	0.0034198
c58230_g2	783.306	284.624	1.4605	0.00012537	0.0034247
c35126_g1	231.705	76.6954	1.5951	0.00012577	0.0034348
c93092_g1	648.266	241.165	1.4266	0.00012698	0.0034659
c44093_g1	33.983	5.35443	2.666	0.00012767	0.0034809
c34789_g1	1611.33	577.184	1.4811	0.00012839	0.0034968
c59197_g1	168.071	57.7477	1.5412	0.00012889	0.0035097
c10501_g1	99.4023	29.8243	1.7368	0.00013152	0.0035721
c34859_g1	25.0846	3.63513	2.7867	0.00013158	0.0035721
c44011_g2	67289.9	21858.7	1.6222	0.00013195	0.0035793
c45749_g1	182.012	62.8553	1.5339	0.00013201	0.0035801
c39005_g1	30.2482	4.03189	2.9073	0.00013226	0.0035858
c29679_g2	1345.89	522.539	1.3649	0.00013289	0.0036009
c45348_g1	662.216	204.747	1.6935	0.00013356	0.003618
c36542_g1	9591.12	3666.39	1.3873	0.00013393	0.0036257
c59509_g1	1900.89	742.819	1.3556	0.00013532	0.003659
c87090_g1	9.47149	0	Inf	0.00013556	0.0036625
c55030_g1	335.958	108.631	1.6288	0.00013667	0.0036896
c27906_g1	243.851	83.3361	1.549	0.00013717	0.0037019
c47268_g1	169.158	58.8932	1.5222	0.00013721	0.003702
c38936_g1	1064.65	179.132	2.5713	0.00013781	0.0037163
c36543_g1	2576.5	872.57	1.5621	0.0001386	0.0037357
c101746_g1	226.532	64.6845	1.8082	0.00013883	0.0037408
c53425_g1	3937.06	1485.83	1.4058	0.00014094	0.0037945
c43830_g2	50186.3	16786.1	1.58	0.00014116	0.0037995
c36278_g1	1666.81	631.967	1.3992	0.00014177	0.0038127
c32266_g1	920.5	135.22	2.7671	0.00014244	0.0038299
c10946_g1	49.7889	6.96757	2.8371	0.00014381	0.0038615
c58942_g2	84.7767	24.0098	1.82	0.00014453	0.0038779
c54383_g1	622.873	230.309	1.4354	0.00014744	0.0039515
c54090_g1	107.369	13.7768	2.9623	0.00014796	0.0039636
c49340_g1	633.458	240.323	1.3983	0.0001486	0.0039795
c51690_g2	127.167	39.6139	1.6826	0.00015104	0.0040407
c50715_g2	472.89	23.6158	4.3237	0.00015187	0.0040603
c56375_g2	206.731	63.4607	1.7038	0.00015284	0.0040812
c57096_g2	1134.76	230.968	2.2966	0.00015343	0.0040957
c54673_g1	163.142	45.3167	1.848	0.00015363	0.0041001
c50686_g1	11621.4	4414.5	1.3965	0.00015443	0.0041205
c52093_g1	46.4198	2.97853	3.9621	0.00015481	0.0041283
c36753_g2	168.813	9.19074	4.1991	0.00015538	0.0041416
c50458_g2	47.0397	2.99995	3.9709	0.0001559	0.0041542
c45576_g1	31.6043	6.64346	2.2501	0.00015607	0.0041575
c47528_g1	361.83	134.333	1.4295	0.0001563	0.0041625
c41876_g1	7209.39	2795.97	1.3665	0.00015685	0.0041749
c57493_g2	148.525	49.4212	1.5875	0.00015692	0.0041757
c54736_g1	2287.81	599.087	1.9331	0.00015754	0.004191
c42568_g1	1130.82	434.75	1.3791	0.00015776	0.004196
c49063_g1	23.0176	3.26816	2.8162	0.00015879	0.0042209
c52392_g2	109.971	34.836	1.6585	0.00015955	0.0042401
c57205_g1	11.1418	0.345536	5.011	0.00015977	0.0042438
c27824_g2	89.0073	27.8172	1.6779	0.00016153	0.0042861
c51115_g1	1146.86	440.262	1.3813	0.00016154	0.0042861
c31313_g1	155.037	54.7133	1.5026	0.00016236	0.0043068
c7911_g1	508.587	192.633	1.4006	0.00016314	0.0043264
c39060_g1	11831.3	4622.69	1.3558	0.00016358	0.0043358
c13459_g1	18.4839	0.345536	5.7413	0.00016385	0.0043418
c41278_g1	16.7202	1.68112	3.3141	0.00016552	0.0043837
c12609_g1	127.687	7.64655	4.0617	0.00016722	0.0044229
c55025_g3	952.853	349.333	1.4477	0.00016784	0.004437
c49140_g1	21.6798	3.30264	2.7147	0.00016875	0.0044591
c44833_g1	131.715	34.4532	1.9347	0.00017026	0.0044903
c48895_g3	5801.56	1400.52	2.0505	0.00017093	0.0045023
c77059_g1	129.091	41.7113	1.6299	0.00017089	0.0045023
c86000_g1	10.9108	0.337158	5.0162	0.00017202	0.0045262
c101362_g1	1157.36	426.661	1.4397	0.00017318	0.0045514
c46674_g1	38.4637	8.32458	2.208	0.00017644	0.0046231
c52476_g1	655.68	243.82	1.4272	0.00017641	0.0046231
c39390_g2	19.6114	1.6597	3.5627	0.00017664	0.0046271
c21031_g1	90.6468	21.0946	2.1034	0.00017689	0.0046325
c41694_g1	19.905	2.7224	2.8702	0.00017753	0.004648
c59238_g2	254.397	94.2415	1.4326	0.00017757	0.004648
c44548_g1	2681.51	1049.25	1.3537	0.00017848	0.0046694
c43743_g2	321.51	112.484	1.5151	0.00017884	0.0046763
c24447_g1	58.4494	14.9215	1.9698	0.00017889	0.0046764
c18650_g1	166.967	57.0566	1.5491	0.00017902	0.0046785
c60560_g1	147.587	26.8169	2.4603	0.00017934	0.0046857
c20991_g1	130.561	42.2879	1.6264	0.0001797	0.0046939
c51607_g1	541.103	206.728	1.3882	0.00018144	0.0047343
c54343_g1	321.677	48.6761	2.7243	0.00018177	0.0047394
c53684_g1	2174.52	866.332	1.3277	0.00018232	0.0047525
c57818_g3	40.2161	9.58751	2.0685	0.00018252	0.0047566
c57933_g1	300.783	110.56	1.4439	0.00018397	0.0047892
c47848_g1	2496.58	830.052	1.5887	0.00018637	0.0048494
c9086_g1	39.4266	4.32249	3.1892	0.00018642	0.0048494
c50631_g1	196.595	29.761	2.7237	0.0001873	0.0048696
c52577_g2	181.246	62.5339	1.5352	0.00018788	0.0048835
c48261_g1	37.0474	4.98843	2.8927	0.00018985	0.0049284
c35179_g1	39.9524	7.89801	2.3387	0.00019042	0.004942
c50454_g1	511.719	199.459	1.3593	0.00019339	0.0050165
c55736_g1	194.607	70.8055	1.4586	0.00019521	0.0050611
c57816_g1	91.0331	29.2832	1.6363	0.00019536	0.0050637
c33592_g1	363.785	62.5367	2.5403	0.00019742	0.0051069
c20374_g1	491.36	89.2651	2.4606	0.00019915	0.0051498
c53413_g3	1549.82	599.801	1.3695	0.00020014	0.0051729
c62403_g1	9.36919	0	Inf	0.00020054	0.0051806
c52729_g1	468.394	178.24	1.3939	0.00020093	0.0051878
c49369_g1	133.542	1.67274	6.3189	0.00020419	0.0052626
c4919_g1	7864.1	2978.42	1.4007	0.0002051	0.0052847
c34883_g1	611.989	238.667	1.3585	0.00020573	0.0052997
c10757_g1	207.848	74.7042	1.4763	0.00020797	0.0053559
c46738_g1	15.6984	1.31416	3.5784	0.0002093	0.0053851
c52458_g1	2218.46	867.541	1.3546	0.00020928	0.0053851
c53298_g1	689.601	200.838	1.7797	0.00020932	0.0053851
c49814_g1	68.4749	4.24146	4.0129	0.0002102	0.0054051
c54231_g1	1201.42	82.4736	3.8647	0.0002102	0.0054051
c53875_g1	262.005	95.6376	1.4539	0.00021037	0.0054067
c55320_g2	498.106	181.237	1.4586	0.00021627	0.0055456
c52034_g1	246.286	81.8338	1.5896	0.00021731	0.005571
c58543_g1	9.12731	0	Inf	0.00021802	0.0055874
c55249_g2	67.2776	14.5983	2.2043	0.00021905	0.0056112
c36218_g1	49.8355	12.2456	2.0249	0.00021951	0.0056215
c48961_g1	223.238	51.9862	2.1024	0.00022027	0.005634
c23180_g1	35011.7	9165.36	1.9336	0.00022134	0.0056598
c38488_g1	23.0719	3.34082	2.7879	0.00022219	0.0056772
c8125_g1	600.858	238.362	1.3339	0.00022227	0.0056779
c44739_g1	6105.07	2399.59	1.3472	0.00022433	0.0057246
c42934_g1	308.019	110.9	1.4738	0.0002247	0.00573
c43349_g1	69.0361	20.9298	1.7218	0.00022462	0.00573
c56313_g1	1496.3	433.779	1.7864	0.00022471	0.00573
c94728_g1	55.8317	15.4877	1.85	0.00022566	0.0057513
c17961_g1	15.753	1.7193	3.1957	0.00022658	0.0057719
c48832_g1	90.0056	16.0485	2.4876	0.00022677	0.0057753
c87495_g1	19.1849	2.34239	3.0339	0.00022702	0.0057802
c45939_g1	808.361	316.581	1.3524	0.00022748	0.0057889
c34775_g1	11.0395	0.315733	5.1278	0.00023038	0.0058486
c42713_g2	26.717	4.30106	2.635	0.0002304	0.0058486
c47678_g3	18.2633	1.954	3.2244	0.00023043	0.0058486
c51603_g1	645.945	240.7	1.4242	0.0002316	0.0058745
c34523_g1	636.758	243.437	1.3872	0.00023177	0.0058774
c93131_g1	8886.55	3490.54	1.3482	0.0002354	0.0059558
c52955_g3	85.4386	26.0998	1.7109	0.00023592	0.0059649
c36065_g1	2512.03	902.424	1.477	0.00023636	0.0059726
c41903_g1	151.699	50.8267	1.5776	0.00023677	0.00598
c38143_g1	23.4692	1.30578	4.1678	0.00023716	0.0059871
c50758_g1	45.7235	11.644	1.9734	0.00023717	0.0059871
c58025_g1	34.7007	7.72662	2.1671	0.00023727	0.0059883
c50965_g1	2219.61	866.188	1.3576	0.00024015	0.0060486
c57036_g1	1824.17	734.358	1.3127	0.00024196	0.0060897
c58007_g1	2494.17	1021.04	1.2885	0.00024215	0.006093
c17037_g1	4856.86	1960.28	1.309	0.00024453	0.0061484
c45241_g1	289.007	108.531	1.413	0.00024496	0.0061575
c32571_g1	531.869	160.68	1.7269	0.00024801	0.0062296
c41888_g1	102.847	7.36433	3.8038	0.00025001	0.0062767
c13320_g1	14.1091	0.947198	3.8968	0.00025079	0.0062946
c22704_g1	286.145	101.516	1.495	0.00025132	0.0063047
c22917_g1	59.4076	8.36276	2.8286	0.00025198	0.0063167
c520_g1	149.331	5.24826	4.8305	0.00025197	0.0063167
c34653_g1	155.434	52.5366	1.5649	0.0002529	0.006335
c55517_g2	22.0729	3.10145	2.8313	0.00025336	0.006345
c17049_g1	5765.36	32.1984	7.4843	0.00025351	0.0063457
c84811_g1	4061.14	1597.86	1.3457	0.00025352	0.0063457
c57847_g1	194.008	71.288	1.4444	0.0002559	0.0064037
c6523_g1	104.5	34.2334	1.61	0.00025777	0.006449
c16542_g1	47.1075	11.6393	2.017	0.00025902	0.0064771
c53874_g1	42.0911	10.3559	2.0231	0.0002611	0.0065258
c55551_g1	120.384	40.493	1.5719	0.00026215	0.0065488
c45462_g1	100.889	34.2706	1.5577	0.00026262	0.0065589
c58971_g1	45.043	8.61422	2.3865	0.00026464	0.0066062
c39479_g1	1324.81	499.054	1.4085	0.00026523	0.0066158
c48214_g2	146.959	53.2333	1.465	0.00026517	0.0066158
c50549_g1	1377.18	546.289	1.334	0.00026648	0.0066421
c26432_g1	40.9226	5.564	2.8787	0.00026684	0.0066477
c58698_g1	102.367	34.8546	1.5543	0.00026679	0.0066477
c48349_g1	833.552	324.319	1.3619	0.00026986	0.0067199
c59932_g1	42.1945	9.9498	2.0843	0.00027148	0.0067567
c57213_g1	34.8618	8.30782	2.0691	0.00027288	0.0067881
c47192_g1	1989.63	505.961	1.9754	0.00027329	0.0067969
c59833_g1	1234.16	500.204	1.3029	0.00028075	0.0069754
c50839_g1	832.194	326.742	1.3488	0.00028288	0.0070231
c49689_g1	2122.31	857.851	1.3068	0.00028471	0.0070634
c45714_g1	86.7323	23.3345	1.8941	0.00028551	0.0070797
c48945_g1	1087.53	208.008	2.3863	0.00028546	0.0070797
c43327_g1	1514.94	590.643	1.3589	0.00028636	0.0070991
c58785_g1	11.6444	0.315733	5.2048	0.0002866	0.0071033
c51677_g1	12.8418	0.990049	3.6972	0.00028879	0.0071523
c7011_g1	120.666	40.1085	1.589	0.00028909	0.007158
c35888_g1	66.0468	18.3899	1.8446	0.00028924	0.00716
c51466_g1	27.8981	5.60218	2.3161	0.00029041	0.007187
c53800_g1	1259.92	396.649	1.6674	0.00029073	0.0071916
c42482_g1	2062.7	795.962	1.3738	0.00029092	0.0071944
c37476_g1	91.8306	31.0109	1.5662	0.00029155	0.0072065
c61895_g1	8.32898	0	Inf	0.00029274	0.0072323
c54953_g1	33.4706	0.968624	5.1108	0.00029284	0.0072331
c49357_g1	1452.02	570.922	1.3467	0.00029373	0.0072513
c58889_g1	815.861	327.376	1.3174	0.00029371	0.0072513
c48091_g1	710.324	262.824	1.4344	0.00029472	0.0072705
c41698_g1	186.962	49.8924	1.9058	0.0002961	0.0072957
c45489_g1	1782.79	731.81	1.2846	0.00029802	0.0073358
c11329_g1	3729.12	1484.36	1.329	0.0003	0.007381
c30385_g1	36.2806	6.83997	2.4071	0.00030109	0.0074042
c49015_g1	510.314	199.888	1.3522	0.00030154	0.0074133
c38598_g1	579.237	151.974	1.9303	0.00030507	0.0074946
c35431_g2	570.495	59.2313	3.2678	0.00030525	0.0074973
c54053_g1	3315.27	1300.18	1.3504	0.00030693	0.0075313
c35170_g1	1710.07	452.868	1.9169	0.00030933	0.0075863
c29366_g1	624.834	183.714	1.766	0.00030957	0.0075904
c103250_g1	150.273	52.5618	1.5155	0.00031116	0.0076256
c85936_g1	28.7876	4.22003	2.7701	0.00031219	0.007649
c42419_g1	2202.96	825.028	1.4169	0.00031341	0.0076733
c46456_g1	64.8046	19.3026	1.7473	0.00031434	0.0076905
c35167_g1	691.853	273.938	1.3366	0.00031456	0.0076941
c42964_g1	1479.62	97.2162	3.9279	0.00031585	0.0077219
c49751_g2	44.9237	12.1954	1.8811	0.00031615	0.0077255
c54399_g2	423.994	156.406	1.4388	0.00031653	0.0077328
c54054_g1	376.713	28.4636	3.7263	0.00031715	0.0077424
c24296_g1	26.9787	5.30787	2.3456	0.00031732	0.0077447
c47222_g1	44.2059	4.3821	3.3345	0.00031746	0.0077462
c42687_g1	2020.26	116.832	4.112	0.0003179	0.0077551
c36089_g1	148.154	54.4199	1.4449	0.00032068	0.007812
c37433_g1	1357.28	549.629	1.3042	0.0003207	0.007812
c47585_g1	336.254	111.862	1.5878	0.00032228	0.0078428
c41720_g1	16.0361	1.66437	3.2683	0.00032485	0.0078978
c46327_g1	912.706	361.48	1.3362	0.00032894	0.0079863
c28339_g1	31.3729	4.60842	2.7672	0.00032936	0.0079926
c29391_g1	62.1418	18.3731	1.758	0.0003314	0.008028
c19210_g1	256.44	49.7435	2.366	0.00033227	0.0080472
c50003_g1	154.974	53.265	1.5408	0.00033926	0.0081967
c23660_g1	63.0781	3.99371	3.9813	0.00034131	0.0082424
c18526_g1	22.8535	3.58857	2.6709	0.00034152	0.0082455
c48650_g1	1406.26	584.885	1.2656	0.00034179	0.0082498
c52996_g2	245.522	91.6802	1.4212	0.00034189	0.0082504
c57855_g1	1444.15	407.203	1.8264	0.00034459	0.0083095
c50471_g1	246.649	54.8241	2.1696	0.00034659	0.0083498
c2363_g1	480.679	170.101	1.4987	0.00034688	0.0083548
c58233_g1	815.585	264.865	1.6226	0.00034724	0.0083614
c13705_g1	5380.16	2105.37	1.3536	0.0003483	0.008383
c39994_g1	405.123	158.753	1.3516	0.00034852	0.0083854
c23740_g1	10.1559	0.345536	4.8773	0.00035085	0.0084317
c50004_g1	42.57	4.36905	3.2844	0.00035091	0.0084317
c57472_g1	208.624	77.7982	1.4231	0.00035101	0.008432
c43829_g1	43.4409	3.32406	3.708	0.00035574	0.0085376
c17046_g1	1185.18	473.491	1.3237	0.00035741	0.0085746
c55723_g1	106.9	35.3883	1.5949	0.00035745	0.0085746
c48810_g1	2661.68	1037.21	1.3596	0.00035815	0.0085892
c81427_g1	36.0258	7.89334	2.1903	0.00035845	0.0085944
c48902_g1	1042.91	175.967	2.5672	0.00035864	0.0085969
c53654_g1	327.693	128.863	1.3465	0.0003595	0.0086134
c58325_g3	36.6317	8.96442	2.0308	0.00035966	0.0086135
c54503_g1	363.085	146.262	1.3117	0.00035992	0.0086154
c51777_g1	1414.94	566.435	1.3208	0.00036235	0.0086679
c34812_g1	10.0745	0.315733	4.9959	0.00036317	0.0086829
c29532_g1	9360.26	3671.39	1.3502	0.00036897	0.0088153
c57214_g1	145.02	31.797	2.1893	0.0003695	0.0088258
c2781_g1	8.15797	0	Inf	0.00037099	0.0088551
c50242_g2	6274.9	2322.61	1.4338	0.00037095	0.0088551
c42812_g1	12.9792	0.998427	3.7004	0.00037182	0.0088707
c40255_g1	186.941	67.7151	1.465	0.00037462	0.0089354
c29956_g1	23.193	3.95086	2.5534	0.00037502	0.0089407
c48623_g1	57.6937	17.1055	1.754	0.00037494	0.0089407
c57444_g2	173.172	41.2038	2.0714	0.00037568	0.0089542
c40909_g1	42.9723	3.71149	3.5333	0.00037666	0.0089755
c49386_g1	225.499	30.3365	2.894	0.00037762	0.0089964
c1309_g1	317.396	12.8603	4.6253	0.00037869	0.0090197
c26888_g1	125.096	10.8625	3.5256	0.0003788	0.0090201
c55798_g1	3053.6	1210.57	1.3348	0.00037971	0.0090397
c56440_g1	173.989	63.4942	1.4543	0.00038059	0.0090584
c57690_g1	90.2938	30.1969	1.5802	0.00038189	0.0090852
c12408_g1	8.07879	0	Inf	0.00038251	0.0090976
c34966_g1	2736.53	1123.48	1.2844	0.000383	0.0091051
c19085_g1	95.9393	32.3688	1.5675	0.00038531	0.0091558
c56468_g3	756.44	299.11	1.3386	0.0003881	0.0092133
c58369_g3	284.081	104.787	1.4388	0.00038931	0.0092377
c34962_g1	369.824	148.967	1.3118	0.00039038	0.0092608
c53247_g1	6209.72	2511.26	1.3061	0.00039052	0.0092621
c59747_g1	3722.66	1508.57	1.3032	0.00039111	0.0092737
c47947_g1	5385.33	2260.64	1.2523	0.00039233	0.0093005
c53829_g1	359.86	143.219	1.3292	0.00039284	0.0093105
c93758_g1	13.993	1.31416	3.4125	0.00039478	0.0093521
c58230_g4	1958.43	792.771	1.3047	0.00039494	0.0093535
c55286_g1	32.0788	7.06535	2.1828	0.0003969	0.0093979
c43182_g1	201.362	38.7123	2.3789	0.00039754	0.0094108
c15490_g1	21.1998	3.34082	2.6658	0.00039942	0.009451
c93603_g1	43.7903	11.9131	1.8781	0.00040079	0.0094789
c46475_g1	10229	1331.88	2.9411	0.00040131	0.009489
c53494_g1	55.739	9.94609	2.4865	0.00040185	0.0094994
c46109_g1	1785.67	364.823	2.2912	0.00040219	0.0095053
c49953_g2	587.357	145.797	2.0103	0.00040246	0.0095093
c7678_g1	28.5797	5.6795	2.3312	0.00040258	0.0095101
c39255_g1	55.303	12.8305	2.1078	0.00040315	0.0095212
c57960_g1	925.13	323.382	1.5164	0.00040699	0.0095985
c28400_g1	11.6339	0.682695	4.091	0.0004079	0.0096154
c45087_g1	1859.76	746.729	1.3165	0.00041324	0.0097344
c56421_g1	1077.97	246.963	2.1259	0.00041314	0.0097344
c41455_g1	2280.35	923.56	1.304	0.00041355	0.0097394
c54511_g3	1625.41	683.844	1.2491	0.00041587	0.0097918
c56695_g1	469.283	189.667	1.307	0.00041687	0.0098107
c60266_g1	8.30803	0	Inf	0.00041831	0.00984
c89348_g1	83.4058	28.2941	1.5596	0.00041921	0.0098589
c49216_g2	479.066	180.862	1.4053	0.00042135	0.0099022
c53543_g1	695.666	278.269	1.3219	0.00042314	0.0099421
c52156_g2	1923.37	786.442	1.2902	0.00042333	0.0099443
c50053_g1	28.7717	6.03712	2.2527	0.00042559	0.0099949
c50365_g1	15.813	0.998427	3.9853	0.00042827	0.010051
c51789_g1	506.601	205.905	1.2989	0.00042998	0.010086
c46380_g1	9940.11	4144.52	1.2621	0.00043199	0.010124
c57570_g1	1542.16	635.401	1.2792	0.00043484	0.010186
c56964_g1	2867.33	1208.47	1.2465	0.00043776	0.010247
c49400_g1	573.132	225.163	1.3479	0.00043879	0.010264
c29673_g1	360.825	141.535	1.3501	0.00044052	0.0103
c50007_g1	682.966	282.391	1.2741	0.00044127	0.010315
c38632_g1	321.655	21.1076	3.9297	0.00044172	0.010321
c44420_g1	19.4933	2.32097	3.0702	0.00044553	0.010395
c27340_g1	279.474	108.046	1.3711	0.00044575	0.010398
c59088_g4	936.465	390.375	1.2624	0.0004471	0.01042
c54243_g1	2074.56	602.946	1.7827	0.00044857	0.010438
c49901_g1	372.055	105.56	1.8174	0.00044918	0.010445
c78753_g1	88.6626	28.6731	1.6286	0.00044921	0.010445
c57962_g1	328.11	124.616	1.3967	0.00045309	0.010512
c51482_g1	1214.86	499.846	1.2812	0.00045407	0.010529
c5237_g1	768.451	309.108	1.3138	0.00045426	0.010531
c57987_g1	603.788	176.744	1.7724	0.0004553	0.010548
c46854_g1	636.307	250.709	1.3437	0.00046072	0.010663
c101429_g1	65.905	12.9749	2.3447	0.00046444	0.010735
c78477_g1	12.652	0.990049	3.6757	0.00046592	0.010764
c71187_g1	9.73866	0.345536	4.8168	0.00046985	0.010847
c54113_g1	317.562	128.367	1.3068	0.00047047	0.010857
c55350_g2	11.0818	0.674317	4.0386	0.00047363	0.010922
c42087_g1	53.8073	6.69935	3.0057	0.00047444	0.010938
c38749_g1	45.1197	10.0178	2.1712	0.00047561	0.010963
c35845_g1	14.4428	1.31416	3.4581	0.00047904	0.011037
c77223_g1	299.478	82.5631	1.8589	0.00048271	0.011116
c36357_g1	33.2401	7.68006	2.1137	0.00048601	0.011187
c33914_g1	1362.74	369.76	1.8818	0.00048886	0.011247
c48958_g1	10900.2	1837.36	2.5686	0.00048914	0.011251
c58660_g1	175.966	66.3861	1.4063	0.00048991	0.011264
c39342_g1	5252.09	2225.61	1.2387	0.00049174	0.011298
c13960_g1	12.4015	0.998427	3.6347	0.00049338	0.011331
c34831_g1	1322.59	546.82	1.2742	0.00049789	0.011432
c41544_g1	29.631	6.60527	2.1654	0.00049938	0.011461
c26791_g1	430.771	167.509	1.3627	0.00049964	0.011464
c49008_g2	13013.7	310.842	5.3877	0.00050092	0.011488
c57934_g1	3199.69	446.129	2.8424	0.00050158	0.011496
c56937_g4	27.348	0	Inf	0.00050955	0.011657
c53739_g1	682.169	282.756	1.2706	0.00051253	0.01172
c56498_g1	62.7896	20.3569	1.625	0.00051433	0.011759
c27026_g1	142.182	25.2168	2.4953	0.00051658	0.011794
c57030_g1	72.7154	22.853	1.6699	0.000517	0.011801
c38815_g1	143.758	12.8687	3.4817	0.00051753	0.01181
c51466_g2	7.74291	0	Inf	0.00051767	0.011811
c13848_g1	17.6186	0.315733	5.8023	0.00051966	0.011848
c11593_g1	123.178	19.3669	2.6691	0.00052145	0.011884
c57616_g1	126.5	36.6	1.7892	0.00052172	0.011887
c46461_g1	10574.9	3673.83	1.5253	0.00052372	0.01193
c48727_g1	7323.54	1550.18	2.2401	0.00052473	0.011942
c55237_g1	1212.4	504.367	1.2653	0.00052467	0.011942
c32667_g1	37.3748	1.35234	4.7885	0.00052893	0.012029
c46013_g1	4207.74	1731.95	1.2806	0.00053006	0.012052
c52186_g1	15056.7	3790.44	1.99	0.00053109	0.01207
c73056_g1	141.845	52.3085	1.4392	0.00053186	0.012082
c76886_g1	122.308	34.0546	1.8446	0.00053324	0.012108
c56483_g1	49.924	15.2325	1.7126	0.00053371	0.012113
c58988_g2	12.937	0	Inf	0.00053653	0.01217
c23501_g1	148.261	56.0749	1.4027	0.00053723	0.012182
c85374_g1	150.754	29.5039	2.3532	0.00053954	0.012232
c49157_g2	4122.02	1653.57	1.3178	0.00054045	0.012249
c50676_g1	250.554	97.9296	1.3553	0.00054247	0.01229
c51896_g1	14.8123	1.60009	3.2106	0.00054357	0.012312
c58689_g1	1429.6	581.951	1.2966	0.00054436	0.012327
c59352_g3	23.659	4.63822	2.3507	0.0005502	0.012449
c98006_g1	13.7193	1.33559	3.3607	0.0005519	0.012476
c53469_g1	169.121	61.7367	1.4539	0.00055406	0.012516
c24512_g1	73.765	23.0653	1.6772	0.00055474	0.012529
c10132_g1	49.9059	14.7976	1.7538	0.00055867	0.012609
c56991_g1	810.391	313.197	1.3715	0.00056257	0.012677
c49024_g1	727.879	79.8909	3.1876	0.00056605	0.012747
c30799_g1	128.205	33.9642	1.9164	0.00056768	0.012781
c40624_g1	3365.2	1381.44	1.2845	0.00057225	0.012875
c44119_g1	598.706	141.601	2.08	0.00057453	0.012924
c85886_g1	310.096	106.121	1.547	0.00057832	0.013
c50335_g1	95.4908	31.5436	1.598	0.00058125	0.013057
c53798_g1	1812.89	678.254	1.4184	0.00058124	0.013057
c93530_g1	580.872	229.944	1.3369	0.00058345	0.013104
c3881_g1	254.096	95.5622	1.4109	0.00058453	0.013122
c28050_g1	75.0184	24.5294	1.6127	0.0005862	0.013154
c52489_g2	1707.27	724.187	1.2373	0.00059488	0.013325
c51222_g1	70.8809	22.3026	1.6682	0.00059739	0.013375
c53099_g1	37.8436	4.3821	3.1104	0.00060042	0.013434
c42382_g1	102.418	27.0255	1.9221	0.00060906	0.013606
c54075_g1	11991.2	5068.43	1.2424	0.00061018	0.013628
c12221_g1	324.849	128.738	1.3353	0.00061048	0.013632
c51930_g1	699.384	217.881	1.6825	0.00061261	0.013671
c40393_g1	596.45	2.61994	7.8307	0.00061443	0.013702
c60257_g1	209.735	78.9093	1.4103	0.000616	0.013732
c45863_g2	38.7883	10.381	1.9017	0.0006185	0.013774
c76532_g1	974.128	398.117	1.2909	0.00061983	0.013801
c49616_g1	22.6387	4.27964	2.4032	0.0006205	0.013813
c53347_g2	26.1328	2.94405	3.15	0.00062359	0.01386
c48595_g2	1013.57	404.222	1.3262	0.00062696	0.013929
c26229_g1	25.8525	1.6597	3.9613	0.00062838	0.013952
c35946_g1	1087.37	435.757	1.3192	0.00062842	0.013952
c51128_g1	366.282	31.5343	3.538	0.00063013	0.013984
c58158_g1	791.068	212.259	1.898	0.00063644	0.014111
c73627_g1	11.1357	0.674317	4.0456	0.00063692	0.014119
c54385_g1	362.404	146.086	1.3108	0.00063773	0.014134
c58350_g1	1147.3	478.286	1.2623	0.00063898	0.014158
c39460_g1	1822.7	125.05	3.8655	0.00063913	0.014159
c51401_g1	464.925	93.2095	2.3184	0.00063959	0.014166
c104475_g1	15.864	1.02823	3.9475	0.00064192	0.014212
c3354_g1	1029.14	437.485	1.2341	0.00064208	0.014212
c36361_g1	375.999	128.709	1.5466	0.00064212	0.014212
c101241_g1	2299.3	876.013	1.3922	0.00065114	0.014403
c57323_g1	2135.1	436.135	2.2915	0.00065141	0.014405
c49995_g1	65.4637	21.7577	1.5892	0.00065332	0.014444
c39879_g1	125.973	15.0193	3.0682	0.00065933	0.014565
c457_g1	45.2985	4.24984	3.414	0.00066309	0.014632
c24962_g1	91.7158	31.6684	1.5341	0.00066639	0.014695
c47982_g1	29.4567	4.68478	2.6525	0.00067086	0.014787
c54936_g1	189.447	72.8303	1.3792	0.00067113	0.014789
c55756_g1	489.414	206.6	1.2442	0.00067505	0.014869
c68571_g1	601.879	242.649	1.3106	0.0006758	0.014879
c45508_g1	384.282	144.005	1.416	0.00067798	0.014921
c49193_g1	15711.9	6558.56	1.2604	0.00068213	0.015002
c45622_g1	399.806	156.922	1.3492	0.00068321	0.015023
c42509_g1	297.284	96.7384	1.6197	0.00068546	0.015066
c49377_g1	328.474	127.769	1.3622	0.00068597	0.015072
c52763_g1	54.9505	17.8013	1.6262	0.00068922	0.015138
c4706_g1	327.835	93.6099	1.8082	0.00069004	0.015153
c47388_g1	31.9944	7.26654	2.1385	0.00069369	0.01522
c77615_g1	17.3297	2.7224	2.6703	0.00069428	0.01523
c38349_g1	104.623	37.9393	1.4634	0.00069636	0.015269
c46518_g1	7.41137	0	Inf	0.00070085	0.015357
c60912_g1	66.1238	19.5048	1.7613	0.00070264	0.015393
c15917_g1	178.007	34.3899	2.3719	0.00070702	0.015479
c58998_g2	652.009	279.806	1.2205	0.00070895	0.015518
c40875_g1	416.313	98.3338	2.0819	0.00071072	0.01555
c428_g1	1208.26	487.871	1.3084	0.00071064	0.01555
c56687_g1	4529.42	1882.73	1.2665	0.00071554	0.015648
c62944_g1	15.9262	2.36382	2.7522	0.0007189	0.015708
c59546_g2	60.627	19.2262	1.6569	0.00071982	0.015725
c57898_g1	62.5645	19.2607	1.6997	0.00072073	0.015741
c50387_g1	3031.72	764.818	1.9869	0.00072136	0.01575
c59245_g1	645.949	165.131	1.9678	0.00072145	0.01575
c24349_g1	11986.3	553.251	4.4373	0.00072233	0.015766
c57462_g1	33.6358	4.92415	2.7721	0.00072345	0.015784
c59071_g1	188.798	51.1228	1.8848	0.00072548	0.015825
c51726_g1	24.851	4.96233	2.3242	0.00072902	0.015895
c39988_g1	522.804	99.0054	2.4007	0.00073084	0.015928
c43975_g1	307.311	128.579	1.257	0.00073324	0.015977
c58450_g3	340.089	142.404	1.2559	0.00073463	0.016003
c43354_g2	7166.05	1763.47	2.0228	0.00073494	0.016007
c18170_g1	254.457	29.5849	3.1045	0.00073547	0.016012
c59583_g1	683.857	282.221	1.2769	0.00073697	0.016041
c55767_g1	360.166	151.016	1.254	0.0007381	0.016056
c26648_g1	2773.07	1172.6	1.2418	0.00074117	0.016118
c42958_g1	8.8485	0.315733	4.8087	0.00074266	0.016143
c5157_g1	259.751	103.578	1.3264	0.00074571	0.016199
c16534_g1	16.923	2.61994	2.6914	0.00075021	0.01629
c40743_g1	1296.23	90.6138	3.8384	0.00075077	0.016299
c51135_g2	44.3749	13.0308	1.7678	0.00075532	0.016376
c59117_g1	52.1187	15.485	1.7509	0.00075532	0.016376
c46931_g1	18.7119	3.02509	2.6289	0.00076252	0.016519
c51256_g1	1825.5	533.351	1.7751	0.00076255	0.016519
c53073_g4	801.459	73.8137	3.4407	0.00076615	0.016593
c26375_g1	479.175	200.044	1.2602	0.00076811	0.016632
c3586_g1	576.238	245.936	1.2284	0.00076887	0.016645
c23694_g1	25.0452	5.24826	2.2546	0.0007717	0.016699
c23422_g1	15.1811	1.60009	3.2461	0.00077281	0.016719
c40625_g1	461.219	186.695	1.3048	0.0007736	0.016729
c93990_g1	491.868	195.389	1.3319	0.00077356	0.016729
c313_g1	23.3618	4.68107	2.3192	0.00077487	0.016753
c2644_g1	1209.38	524.146	1.2062	0.00077605	0.016775
c29149_g1	33.6528	2.68422	3.6482	0.00077828	0.01682
c56845_g1	306.638	128.829	1.2511	0.00077925	0.016837
c10970_g1	10.4166	0.631466	4.044	0.00078002	0.016845
c4508_g1	20.5471	3.71616	2.4671	0.00078392	0.016903
c56009_g1	9672.09	2160.08	2.1627	0.00078398	0.016903
c93555_g1	50.6489	15.4076	1.7169	0.00078739	0.016973
c37978_g1	22.7019	3.28959	2.7868	0.0007882	0.016987
c57143_g3	296.01	118.612	1.3194	0.00078912	0.017003
c34482_g1	2158.93	790.914	1.4487	0.00079107	0.017034
c4065_g1	5019.38	1269.92	1.9828	0.00079894	0.0172
c42944_g1	1775.21	155.411	3.5138	0.00080008	0.017221
c46582_g1	7194.64	2626.17	1.454	0.00080263	0.017261
c91797_g1	13.8697	0.998427	3.7961	0.0008043	0.017286
c51461_g1	2974.28	790.086	1.9125	0.00080743	0.017349
c85166_g1	20.3823	3.61837	2.4939	0.00080872	0.017366
c46018_g1	2329.95	1015.72	1.1978	0.00080906	0.017369
c26862_g1	67.8174	22.8651	1.5685	0.00081588	0.017505
c48572_g1	629.668	256.501	1.2956	0.00082151	0.017603
c12394_g1	785.143	258.372	1.6035	0.00082203	0.01761
c22263_g1	11.503	0.977002	3.5575	0.00082396	0.017644
c50323_g1	63.0485	14.6225	2.1083	0.00082581	0.017673
c52994_g1	74.1063	12.9069	2.5215	0.00082564	0.017673
c39566_g1	128.61	11.8824	3.4361	0.00082643	0.017678
c56917_g1	152.634	60.9171	1.3252	0.00083089	0.017762
c48868_g2	37.2438	10.0067	1.896	0.00083397	0.017825
c37126_g1	164.844	17.3877	3.245	0.00084779	0.018089
c104171_g1	10.6415	0.661269	4.0083	0.00085077	0.01813
c91170_g1	22.6886	4.33925	2.3865	0.0008507	0.01813
c41899_g1	4635.16	1924.52	1.2681	0.00085103	0.018131
c11295_g1	16.466	2.33401	2.8186	0.0008542	0.018188
c27824_g1	287.474	118.365	1.2802	0.00085542	0.01821
c53366_g1	33.9735	3.99	3.0899	0.00085621	0.018219
c45660_g2	33.7303	8.20536	2.0394	0.000858	0.018249
c40913_g1	16.1631	0.998427	4.0169	0.00085896	0.018266
c2714_g1	233.631	91.2564	1.3562	0.00085941	0.018271
c57501_g3	876.859	373.459	1.2314	0.00086089	0.018299
c51994_g1	428.287	185.133	1.21	0.00086203	0.018315
c79863_g1	163.062	65.1204	1.3242	0.0008636	0.018344
c58621_g1	524.102	227.47	1.2042	0.00086411	0.018348
c28817_g1	36.7253	10.3596	1.8258	0.00086903	0.018441
c41569_g1	173.456	13.3158	3.7034	0.0008697	0.018451
c68603_g1	480.236	198.47	1.2748	0.00087276	0.018504
c50182_g1	3286.1	1429.93	1.2004	0.00087559	0.018553
c47519_g1	1910.98	378.59	2.3356	0.00088084	0.018656
c34907_g1	232.39	56.97	2.0283	0.00088465	0.018725
c58647_g1	726.607	146.904	2.3063	0.00088449	0.018725
c48120_g1	496.735	41.648	3.5762	0.00088498	0.018728
c58670_g3	153.532	59.7594	1.3613	0.0008928	0.018874
c47639_g2	432.496	173.078	1.3213	0.0008979	0.018966
c3648_g1	35.5181	9.10971	1.9631	0.00089839	0.018972
c59300_g1	80.7178	28.702	1.4917	0.00089874	0.018975
c93184_g1	5136.14	2214.13	1.2139	0.0008999	0.018996
c51407_g1	2437.99	758.061	1.6853	0.00090321	0.019058
c36226_g1	24.1307	1.68112	3.8434	0.00090614	0.019107
c43279_g1	2702.75	1149.6	1.2333	0.00090644	0.019107
c44861_g1	33.2118	8.54252	1.959	0.0009059	0.019107
c54096_g1	1834.33	604.055	1.6025	0.00091298	0.019228
c29712_g1	16.7744	2.34239	2.8402	0.00092825	0.019541
c38613_g1	148.36	14.344	3.3706	0.00093129	0.019601
c42029_g1	63.983	5.00518	3.6762	0.00093314	0.019636
c27462_g1	14.0617	1.65132	3.0901	0.00093551	0.019682
c105839_g1	174.573	24.1588	2.8532	0.0009393	0.019757
c48566_g1	54.5683	7.6754	2.8297	0.00094063	0.019781
c78612_g1	50.5035	13.1975	1.9361	0.00094407	0.019849
c42738_g1	390.704	168.454	1.2137	0.00094511	0.019867
c52367_g1	230.837	92.8872	1.3133	0.00095543	0.020055
c55898_g1	23.3585	3.32406	2.8129	0.00095748	0.020094
c34724_g1	859.872	372.924	1.2052	0.00096132	0.020166
c53705_g1	58.3037	18.4197	1.6623	0.00096264	0.020189
c50080_g1	544.413	235.72	1.2076	0.0009646	0.020222
c45692_g1	17455.4	7327.97	1.2522	0.00096873	0.020304
c10138_g1	13.8263	1.6895	3.0327	0.00097066	0.02034
c42489_g1	2536.68	418.122	2.6009	0.00097399	0.020402
c52165_g1	929.096	410.693	1.1778	0.00097856	0.020493
c62158_g1	53.4961	17.6252	1.6018	0.00098188	0.020554
c33069_g1	45.2757	6.06693	2.8997	0.00098306	0.020575
c49234_g1	588.797	234.494	1.3282	0.00098366	0.020583
c38524_g1	345.631	82.6701	2.0638	0.00098624	0.020633
c56740_g1	623.916	161.226	1.9523	0.00098705	0.020645
c59114_g1	160.694	39.8039	2.0133	0.00098916	0.020685
c42043_g1	44.5424	12.9675	1.7803	0.00099007	0.0207
c39495_g1	18.5988	3.00833	2.6282	0.00099149	0.020721
c57818_g4	400.053	40.7055	3.2969	0.00099144	0.020721
c54617_g1	535.323	233.948	1.1942	0.00099506	0.020791
c27709_g1	20.8216	2.99061	2.7996	0.00099829	0.020854
c53461_g1	47.4781	15.1003	1.6527	0.0010005	0.020892
c51728_g2	1545	653.118	1.2422	0.0010008	0.020894
c45500_g1	918.522	401.063	1.1955	0.0010066	0.021003
c55688_g1	975.185	419.679	1.2164	0.0010087	0.021042
c15325_g1	9.26356	0.337158	4.7801	0.0010151	0.021157
c46618_g1	6584.21	2056.23	1.679	0.0010185	0.02121
c32170_g1	150.404	56.2947	1.4178	0.0010267	0.021377
c33562_g1	83.5564	2.91425	4.8416	0.001027	0.021378
c71368_g1	1134.25	471.978	1.2649	0.0010291	0.021418
c101366_g1	127.439	46.7761	1.446	0.0010347	0.02153
c34067_g1	159.03	18.4532	3.1074	0.0010411	0.021658
c58325_g2	36.0221	9.94142	1.8574	0.0010445	0.021712
c36339_g1	75.6148	28.119	1.4271	0.0010496	0.021814
c49487_g2	43.3122	0	Inf	0.0010504	0.021825
c95019_g1	58.3335	4.02351	3.8578	0.0010547	0.021893
c53614_g1	3224.17	755.364	2.0937	0.0010571	0.021926
c95582_g1	18.6595	0.337158	5.7903	0.0010572	0.021926
c42602_g1	236.213	96.216	1.2957	0.0010581	0.02194
c48669_g1	5667.47	1510.5	1.9077	0.0010592	0.021958
c44553_g1	53.7947	17.6047	1.6115	0.001063	0.022026
c57997_g1	2471.09	1058.17	1.2236	0.0010631	0.022026
c12388_g1	1362.44	228.412	2.5765	0.0010645	0.02205
c41097_g1	548.865	228.916	1.2616	0.0010676	0.022109
c32344_g1	382.632	7.67169	5.6403	0.0010702	0.022158
c68898_g1	241.991	101.454	1.2541	0.0010715	0.022182
c54913_g1	77.3331	23.4155	1.7236	0.0010755	0.02226
c57146_g1	69.8255	23.6456	1.5622	0.0010759	0.022264
c89421_g1	6.75877	0	Inf	0.0010847	0.022431
c68557_g1	5445.21	1701.22	1.6784	0.0010855	0.022441
c55549_g2	1538.11	654.996	1.2316	0.0010879	0.022479
c93093_g1	1369.4	280.061	2.2897	0.001092	0.02255
c50409_g1	1643.95	739.821	1.1519	0.0010935	0.022576
c17647_g1	10.2307	0.661269	3.9515	0.0011094	0.022877
c44275_g1	67.3523	24.3553	1.4675	0.0011122	0.022926
c34140_g1	47.9382	2.99528	4.0004	0.0011181	0.023028
c51166_g1	10193.1	4333.51	1.234	0.001123	0.023114
c33944_g2	83.7779	6.36123	3.7192	0.0011283	0.023209
c42351_g1	8.50649	0.345536	4.6217	0.001132	0.023276
c53773_g1	23.62	1.67274	3.8197	0.0011331	0.023295
c76199_g1	1909.55	858.788	1.1529	0.0011414	0.023435
c47835_g1	84.8234	31.6805	1.4209	0.001144	0.02348
c50606_g1	432.907	175.513	1.3025	0.0011447	0.023489
c24149_g1	856.759	376.411	1.1866	0.0011488	0.023548
c48989_g1	2211.07	944.619	1.2269	0.0011537	0.023641
c59358_g2	122.05	47.0303	1.3758	0.0011549	0.023659
c30533_g1	23.2121	4.98376	2.2196	0.0011608	0.023756
c47321_g1	14.7873	1.33559	3.4688	0.0011695	0.02392
c54028_g1	20.7705	3.63142	2.5159	0.0011699	0.023924
c48765_g1	1055.01	467.309	1.1748	0.0011706	0.023932
c47262_g1	257.376	39.1734	2.7159	0.0011722	0.023956
c18663_g1	323.95	93.2244	1.797	0.0011728	0.023964
c47261_g1	62.6695	6.02504	3.3787	0.0011751	0.023992
c30410_g1	294.867	33.6382	3.1319	0.0011764	0.024003
c35667_g1	12.8021	1.37377	3.2202	0.0011763	0.024003
c56257_g2	33.1153	8.9728	1.8839	0.001182	0.024099
c52076_g1	621.33	265.103	1.2288	0.0011828	0.024104
c32646_g1	112.46	18.8807	2.5744	0.0011856	0.024157
c5857_g1	75.7783	27.0162	1.488	0.0011875	0.024185
c44536_g1	564.716	245.113	1.2041	0.0011894	0.024219
c52111_g1	4370.79	1504.52	1.5386	0.001202	0.024432
c52609_g1	466.614	204.86	1.1876	0.0012018	0.024432
c15114_g1	225.653	94.287	1.259	0.0012028	0.024434
c59015_g3	19.755	3.97228	2.3142	0.0012024	0.024434
c33970_g1	19.1596	2.37219	3.0138	0.0012121	0.024599
c47850_g1	25.9967	6.38733	2.025	0.001212	0.024599
c54504_g2	144.168	59.0432	1.2879	0.0012122	0.024599
c42353_g1	269.923	114.041	1.243	0.0012189	0.024726
c22928_g1	8.81058	0.315733	4.8025	0.001225	0.024838
c1403_g1	138.814	34.1411	2.0236	0.0012289	0.024902
c43926_g1	3127.67	1320.03	1.2445	0.0012376	0.025058
c36165_g1	37.3607	9.89857	1.9162	0.0012386	0.025074
c50711_g1	46.5159	0.674317	6.1082	0.0012392	0.025074
c6007_g1	54.9543	16.9472	1.6972	0.0012442	0.025167
c54007_g1	61.5052	20.2461	1.6031	0.0012485	0.025248
c63015_g1	8.72489	0.337158	4.6936	0.0012492	0.025249
c56101_g1	2349.76	1041.86	1.1734	0.001252	0.025299
c36473_g1	33.2469	8.65336	1.9419	0.0012572	0.025395
c49338_g1	92.8617	18.9347	2.2941	0.0012635	0.025492
c50667_g1	19.4603	3.64817	2.4153	0.001268	0.025572
c96087_g1	328.069	66.4811	2.303	0.0012685	0.025577
c47412_g1	123.159	37.4504	1.7175	0.001271	0.025616
c33495_g1	153.184	27.508	2.4773	0.0012737	0.025654
c43848_g1	1290	587.461	1.1348	0.0012739	0.025654
c58873_g1	213.445	89.0696	1.2609	0.0012732	0.025654
c51135_g1	16.5908	2.28278	2.8615	0.0012755	0.025682
c57078_g2	37.6227	9.98894	1.9132	0.0012773	0.025709
c59186_g1	7141.17	3217.14	1.1504	0.0012781	0.02572
c42452_g1	164.228	65.0906	1.3352	0.0012834	0.025793
c42975_g1	68.8678	23.2879	1.5642	0.0012869	0.025853
c50406_g2	4797.16	2170.83	1.1439	0.0012916	0.025938
c54249_g2	64.2018	17.9801	1.8362	0.0012979	0.026054
c53585_g1	1046.75	472.546	1.1474	0.0012993	0.026068
c55478_g1	195.153	82.007	1.2508	0.0013077	0.026231
c18413_g1	228.208	96.6817	1.239	0.0013082	0.026236
c40991_g1	2301.83	591.048	1.9614	0.0013161	0.026357
c16726_g1	28.7026	7.22369	1.9904	0.0013193	0.026411
c54211_g1	162.918	65.5953	1.3125	0.0013201	0.026422
c53822_g1	268.584	113.045	1.2485	0.0013366	0.026726
c50445_g2	193.298	77.258	1.3231	0.0013371	0.026729
c53453_g1	561.888	244.304	1.2016	0.0013427	0.026826
c29215_g1	8.48951	0.337158	4.6542	0.001344	0.026847
c50700_g1	46.8485	5.64874	3.052	0.0013448	0.026858
c42789_g2	80.265	31.0052	1.3723	0.0013466	0.026888
c38021_g1	209.313	31.4086	2.7364	0.0013476	0.026902
c37771_g1	148.676	49.7593	1.5791	0.0013515	0.026975
c56541_g1	1171.74	524.775	1.1589	0.0013529	0.026997
c24171_g1	18.0676	3.31939	2.4444	0.0013562	0.027057
c93553_g1	1090.13	16.1788	6.0743	0.0013702	0.027311
c2368_g2	452.088	136.242	1.7304	0.0013768	0.027414
c49071_g1	29.3845	4.51434	2.7025	0.0013792	0.027456
c50769_g1	1279.18	352.605	1.8591	0.00138	0.027468
c8536_g1	3547.89	1512.21	1.2303	0.0013856	0.027568
c48339_g1	467.914	196.723	1.2501	0.0013868	0.027587
c44908_g2	83.0062	27.0162	1.6194	0.0013877	0.0276
c85211_g1	17.9028	3.28959	2.4442	0.0013905	0.027649
c47484_g2	1224.82	522.24	1.2298	0.0013918	0.027669
c16917_g1	240.481	98.9505	1.2811	0.0013934	0.027695
c47140_g1	2213.36	427.543	2.3721	0.0013967	0.027745
c51612_g1	60.0511	19.5346	1.6202	0.0014014	0.027828
c48172_g1	101.507	38.7123	1.3907	0.0014023	0.02784
c35630_g1	16.9168	2.99528	2.4977	0.0014039	0.027866
c50220_g1	13.8451	1.98848	2.7996	0.0014058	0.027898
c61382_g1	331.069	38.7244	3.0958	0.0014098	0.027973
c57945_g6	1533.29	705.436	1.12	0.0014105	0.027981
c55815_g2	40.3028	9.01194	2.161	0.0014109	0.027983
c56105_g1	7123.12	3211.75	1.1491	0.0014173	0.028104
c24808_g1	11.857	0.947198	3.6459	0.001429	0.02832
c53726_g1	57.8793	9.31463	2.6355	0.0014312	0.028336
c18381_g1	180.763	60.3573	1.5825	0.001434	0.028369
c55704_g1	242.848	105.589	1.2016	0.001434	0.028369
c56933_g1	35.874	9.64712	1.8948	0.001434	0.028369
c45316_g1	7901.35	3501.95	1.1739	0.0014391	0.028453
c35163_g1	165.235	68.8319	1.2634	0.0014419	0.028501
c56580_g1	215.788	88.3124	1.2889	0.0014421	0.028501
c26164_g1	37.4014	11.3497	1.7204	0.0014474	0.028583
c11510_g1	2623.56	1122.74	1.2245	0.0014496	0.028621
c57832_g2	105.144	40.4056	1.3797	0.0014528	0.028674
c58889_g2	460.319	197.623	1.2199	0.0014591	0.028768
c55624_g1	313.074	137.944	1.1824	0.0014648	0.028853
c36386_g1	38.7359	11.9048	1.7021	0.0014669	0.028889
c25279_g1	26.0441	6.31468	2.0442	0.0014689	0.028921
c47941_g1	857.772	348.843	1.298	0.0014691	0.028921
c53032_g1	22304	6623.84	1.7516	0.0014739	0.02901
c49063_g2	9.73433	0.652891	3.8982	0.0014845	0.029201
c41446_g1	49.9454	16.0736	1.6357	0.0014887	0.029272
c48644_g1	1427.75	620.245	1.2028	0.0014894	0.029277
c52497_g1	324.773	140.535	1.2085	0.0014921	0.029323
c24174_g1	7471.43	3404.72	1.1338	0.0015072	0.029579
c55849_g1	173.35	68.5496	1.3385	0.0015188	0.029772
c36398_g1	1071.81	459.081	1.2232	0.0015194	0.029776
c39642_g1	517.747	196.869	1.395	0.0015221	0.029813
c45930_g1	23.0534	5.33767	2.1107	0.0015227	0.029819
c53359_g1	91.9596	35.0912	1.3899	0.0015261	0.029862
c58473_g7	15.2295	2.32564	2.7112	0.0015278	0.02989
c43127_g1	69.1495	21.9607	1.6548	0.0015306	0.029933
c43310_g1	627.202	285.346	1.1362	0.0015317	0.029944
c52994_g2	423.246	46.6262	3.1823	0.0015317	0.029944
c52325_g1	142.296	56.7352	1.3266	0.0015375	0.030032
c42528_g1	10.2033	0.661269	3.9477	0.0015426	0.03012
c6509_g1	28.8598	7.03184	2.0371	0.0015457	0.030169
c49407_g1	986.262	396.366	1.3151	0.0015563	0.030336
c7836_g1	247.486	4.00209	5.9505	0.0015609	0.030401
c53018_g1	4262.13	1912.43	1.1562	0.001562	0.030418
c50555_g2	39.7515	11.3617	1.8068	0.0015631	0.030433
c42658_g1	36.6039	6.31468	2.5352	0.0015659	0.030475
c44281_g1	33.991	9.40775	1.8532	0.0015681	0.030494
c46313_g1	222.364	97.7434	1.1859	0.0015773	0.030626
c45065_g1	412.559	27.1773	3.9241	0.0015797	0.030667
c54569_g1	7319.64	1485.99	2.3004	0.0015821	0.0307
c44394_g1	10454.6	4652.35	1.1681	0.0015939	0.030878
c58280_g1	8045.82	3711.99	1.116	0.001599	0.030935
c27246_g1	6.6543	0	Inf	0.001601	0.030949
c37457_g1	575.925	256.631	1.1662	0.0016017	0.030957
c32147_g1	1519.5	656.266	1.2112	0.0016065	0.031044
c55572_g1	407.748	30.0637	3.7616	0.0016215	0.031304
c59344_g1	576.116	261.55	1.1393	0.0016227	0.031321
c49559_g1	149.463	48.0531	1.6371	0.0016242	0.031343
c27141_g1	2205.53	973.798	1.1794	0.0016249	0.031347
c60534_g1	506.495	99.9516	2.3412	0.001625	0.031347
c39418_g1	14.5411	2.00523	2.8583	0.001627	0.031367
c26521_g1	12.8787	0.337158	5.2554	0.0016361	0.03153
c32370_g1	839.127	366.645	1.1945	0.001655	0.031889
c47510_g1	11448	2466.27	2.2147	0.0016608	0.031976
c57314_g1	13429.6	6287.32	1.0949	0.0016639	0.03203
c72853_g1	8.312	0.345536	4.5883	0.0016745	0.032216
c54875_g1	168.482	71.2227	1.2422	0.001677	0.032257
c17555_g1	409.996	110.59	1.8904	0.0016803	0.032292
c41163_g1	68.6413	1.6895	5.3444	0.0016804	0.032292
c58465_g2	2151.25	979.247	1.1354	0.0016797	0.032292
c51513_g1	218.801	68.6651	1.672	0.0016817	0.03231
c54511_g1	5000.94	2285.93	1.1294	0.0016876	0.032413
c45716_g1	3231.63	1468.01	1.1384	0.00169	0.032452
c3832_g1	2022.63	912.882	1.1477	0.0016913	0.03247
c46362_g1	21.9334	4.68107	2.2282	0.0016963	0.032548
c51473_g1	523.347	150.014	1.8027	0.0016983	0.032581
c57574_g1	96.2885	38.2038	1.3336	0.0017018	0.032635
c19578_g1	428.902	190.847	1.1682	0.001703	0.032653
c42920_g1	524.598	222.931	1.2346	0.0017054	0.032685
c49001_g2	2402.11	513.4	2.2261	0.0017087	0.032737
c50449_g1	54.9795	19.2905	1.511	0.0017109	0.032766
c54481_g1	13.4279	1.99685	2.7494	0.0017224	0.032962
c59542_g1	109.038	30.2518	1.8497	0.0017242	0.03299
c12303_g1	3426.7	946.21	1.8566	0.0017325	0.033128
c17980_g1	78.5545	7.6037	3.3689	0.0017325	0.033128
c24511_g1	4856.82	1327.25	1.8716	0.0017331	0.033128
c32814_g1	1146.87	504.101	1.1859	0.0017345	0.033143
c14465_g1	57.5726	19.8493	1.5363	0.0017354	0.033154
c42815_g1	172.982	72.8591	1.2474	0.0017358	0.033155
c38504_g1	34.1574	3.00366	3.5074	0.0017375	0.033174
c53785_g2	99.466	37.6999	1.3996	0.0017383	0.033184
c58450_g4	69.1469	10.8923	2.6664	0.0017389	0.033188
c55905_g1	4040.8	334.117	3.5962	0.0017465	0.033322
c54656_g1	374.87	150.817	1.3136	0.0017527	0.03342
c40972_g1	20.9437	3.60999	2.5364	0.0017531	0.033422
c36009_g1	16.5701	2.30421	2.8462	0.0017538	0.033429
c58348_g1	217.34	84.4259	1.3642	0.0017581	0.033505
c34417_g1	1328.85	593.827	1.1621	0.0017639	0.033608
c30548_g1	12.8935	1.63827	2.9764	0.0017652	0.033627
c51062_g3	7.31521	0	Inf	0.001766	0.033635
c35005_g1	4491.6	1548.59	1.5363	0.0017695	0.03369
c35231_g1	473.134	207.137	1.1917	0.0017747	0.033782
c29930_g1	545.861	242.396	1.1712	0.0017896	0.034053
c57970_g1	414.903	184.046	1.1727	0.0017999	0.034229
c25496_g1	4154.78	930.772	2.1583	0.0018009	0.034236
c58008_g2	70.1839	6.3361	3.4695	0.0018021	0.034247
c92955_g1	562.575	247.336	1.1856	0.0018022	0.034247
c77686_g1	13.5147	1.37377	3.2983	0.0018104	0.034396
c92988_g1	11515.8	5430.57	1.0844	0.001814	0.034447
c2155_g1	51.7783	18.7317	1.4669	0.0018165	0.034486
c41188_g1	368.593	169.115	1.124	0.0018175	0.0345
c51793_g1	2362.58	982.642	1.2656	0.0018214	0.034559
c21318_g1	389.984	167.585	1.2185	0.0018219	0.034563
c36122_g1	407.772	185.365	1.1374	0.0018236	0.03459
c45933_g1	887.798	413.31	1.103	0.0018319	0.03472
c53672_g1	422.489	191.249	1.1435	0.0018354	0.034774
c7408_g1	199.457	12.702	3.9729	0.0018513	0.035056
c35287_g1	20.9745	4.68107	2.1637	0.0018615	0.035227
c51148_g1	397.93	106.219	1.9055	0.0018657	0.035294
c41568_g1	436.763	185.566	1.2349	0.0018707	0.035363
c33161_g1	1591.23	707.562	1.1692	0.0018721	0.035383
c57100_g2	565.902	260.278	1.1205	0.0018865	0.035627
c51878_g2	456.475	192.175	1.2481	0.0018907	0.035701
c59222_g1	3658.23	1676.33	1.1258	0.0018939	0.035755
c60587_g1	250.312	95.6031	1.3886	0.0018966	0.035799
c22105_g1	2253.11	1014.8	1.1507	0.0018971	0.035801
c58328_g2	31.2229	3.99	2.9681	0.001899	0.035831
c23167_g1	283.281	121.249	1.2243	0.0019074	0.035975
c4925_g1	4139.38	1454.7	1.5087	0.0019128	0.036058
c5818_g1	146.894	33.2229	2.1445	0.0019136	0.036066
c87141_g1	7.92042	0.315733	4.6488	0.0019147	0.03608
c40221_g1	10.4144	0.998427	3.3828	0.0019156	0.03609
c58816_g1	10394.3	1149.06	3.1773	0.0019235	0.036232
c13111_g1	6.64815	0	Inf	0.0019259	0.036265
c85005_g1	376.184	160.31	1.2306	0.0019275	0.036287
c12295_g1	35.846	11.3758	1.6558	0.0019396	0.036484
c56024_g2	1395.41	626.578	1.1551	0.0019398	0.036484
c45183_g1	215.076	75.927	1.5022	0.0019424	0.036527
c8217_g1	707.72	211.1	1.7452	0.0019439	0.036548
c38685_g1	417.514	183.181	1.1886	0.0019564	0.036755
c56733_g1	26.8576	2.34706	3.5164	0.0019691	0.036972
c53094_g1	129.713	52.1138	1.3156	0.0019716	0.037013
c36197_g1	230.549	100.461	1.1984	0.0019798	0.037153
c37850_g1	12.4387	1.31416	3.2426	0.0019972	0.037451
c19442_g1	16.5828	1.94563	3.0914	0.0020128	0.037716
c2405_g1	24.9715	5.66178	2.141	0.0020252	0.037913
c11220_g1	12.8147	1.71093	2.905	0.0020316	0.038019
c25562_g1	1134.09	524.131	1.1135	0.0020483	0.03829
c52033_g1	337.056	148.47	1.1828	0.0020498	0.03831
c47336_g1	2920.85	1319.7	1.1462	0.0020521	0.038344
c80324_g1	12.2804	1.32721	3.2099	0.0020524	0.038344
c36042_g1	20.6029	4.27964	2.2673	0.0020536	0.038359
c49774_g2	260.335	113.112	1.2026	0.0020567	0.03841
c35466_g1	11.4925	1.34396	3.0961	0.002064	0.038524
c49235_g1	32.0957	8.91319	1.8484	0.0020645	0.038527
c76501_g1	1865.59	844.291	1.1438	0.00207	0.038616
c54448_g1	43.8598	14.3738	1.6095	0.0020714	0.038634
c33741_g1	324.402	147.769	1.1344	0.0020772	0.038721
c93163_g1	390.565	161.211	1.2766	0.0020886	0.038897
c46521_g1	49.0894	5.29949	3.2115	0.0021027	0.039138
c49402_g1	355.006	108.819	1.7059	0.002106	0.039171
c76358_g1	7428.5	2476.12	1.585	0.0021059	0.039171
c49228_g1	1691.07	735.248	1.2016	0.002123	0.03943
c48235_g1	13.7237	2.01828	2.7655	0.0021258	0.039474
c30690_g1	196.15	41.7328	2.2327	0.0021337	0.039591
c45833_g1	59.9526	22.0511	1.443	0.0021341	0.039591
c59339_g4	14159.6	1984.29	2.8351	0.0021346	0.039594
c49187_g1	135.501	58.4555	1.2129	0.0021392	0.039665
c37977_g1	28.1729	7.27492	1.9533	0.0021435	0.03973
c52849_g1	278.453	125.564	1.149	0.0021481	0.039801
c12401_g1	10.786	0	Inf	0.0021489	0.039808
c47885_g1	31.3319	1.28436	4.6085	0.0021518	0.039854
c56038_g1	576.311	55.5664	3.3746	0.0021534	0.039858
c59208_g1	121.973	10.2702	3.57	0.0021574	0.039921
c53863_g1	772.967	255.9	1.5948	0.0021633	0.040022
c1504_g1	205.615	90.9165	1.1773	0.0021645	0.040038
c1453_g1	448.647	158.308	1.5028	0.0021658	0.040054
c46055_g1	24.9996	6.63508	1.9137	0.0021668	0.040056
c47219_g1	282.373	122.358	1.2065	0.0021671	0.040056
c47591_g1	678.859	306.452	1.1474	0.0021714	0.040122
c12703_g1	75.6186	5.60685	3.7535	0.0021744	0.040168
c47311_g1	175.228	72.6821	1.2696	0.0021768	0.040192
c33465_g1	63.5957	21.8667	1.5402	0.0021854	0.040336
c44558_g1	341.17	148.082	1.2041	0.0021891	0.040388
c39659_g1	766.678	352.006	1.123	0.0021954	0.040489
c48409_g1	79.8567	17.8357	2.1626	0.0022051	0.04064
c45631_g1	1076.21	153.839	2.8065	0.0022057	0.040644
c58946_g2	1079.75	223.89	2.2698	0.0022115	0.040711
c76480_g1	370.016	17.9968	4.3618	0.0022117	0.040711
c45222_g1	471.942	213.462	1.1446	0.0022127	0.040717
c55315_g1	21.4598	1.00681	4.4138	0.0022146	0.040739
c53923_g1	451.688	184.427	1.2923	0.0022215	0.040838
c58708_g1	87.222	4.69783	4.2146	0.0022224	0.040839
c54436_g1	9.39664	0.652891	3.8472	0.0022294	0.040945
c54665_g1	270.849	120.721	1.1658	0.0022312	0.040962
c23357_g1	314.495	138.901	1.179	0.0022347	0.040998
c59431_g2	1474.84	657.295	1.1659	0.0022343	0.040998
c42059_g1	62.2802	22.7897	1.4504	0.002244	0.041153
c54335_g1	36.3422	4.26659	3.0905	0.0022453	0.041163
c50236_g1	308.135	81.0579	1.9265	0.002246	0.041167
c34048_g1	11.4491	0.315733	5.1804	0.0022473	0.041184
c47486_g1	4694.85	2175.34	1.1098	0.0022521	0.041263
c53085_g1	59.7016	14.9084	2.0016	0.0022543	0.04129
c59045_g4	2101.4	543.419	1.9512	0.0022542	0.04129
c11216_g1	76.7987	28.4896	1.4306	0.002265	0.041463
c23164_g1	14.318	2.32564	2.6221	0.0022797	0.041716
c39073_g1	273.767	37.4615	2.8695	0.0022849	0.041804
c55003_g1	164.701	68.612	1.2633	0.0022951	0.041976
c46494_g1	2640.81	286.908	3.2023	0.0023035	0.042114
c42833_g1	3970.93	1829.05	1.1184	0.0023054	0.04214
c57877_g1	76.6343	29.8681	1.3594	0.0023069	0.042159
c58560_g1	532.395	210.598	1.338	0.0023076	0.042159
c11923_g2	31.5147	9.53628	1.7245	0.0023123	0.042228
c45932_g1	16.5957	3.34082	2.3125	0.0023185	0.042327
c55436_g1	76.1007	10.7396	2.825	0.0023253	0.042443
c41919_g1	237.064	62.8767	1.9147	0.0023257	0.042444
c58443_g1	1613.15	746.183	1.1123	0.0023306	0.042524
c48432_g1	792.106	176.913	2.1627	0.0023315	0.042534
c45641_g3	1283.4	579.079	1.1481	0.0023494	0.042798
c17138_g1	772.367	38.8594	4.3129	0.0023619	0.043017
c24373_g1	9.16126	0.661269	3.7922	0.0023656	0.04307
c56678_g1	646.563	295.218	1.131	0.0023665	0.043078
c39128_g1	24007.4	10939.9	1.1339	0.0023756	0.043236
c51500_g2	581.647	258.412	1.1705	0.0023766	0.043247
c51498_g2	758.35	357.572	1.0846	0.0023897	0.043469
c12282_g1	40.3926	5.69626	2.826	0.0024057	0.043752
c51084_g1	232.727	100.733	1.2081	0.0024078	0.043782
c714_g1	9.7029	0.682695	3.8291	0.0024177	0.043915
c51270_g1	885.759	401.305	1.1422	0.0024206	0.04396
c58286_g2	9459.59	4214.03	1.1666	0.0024271	0.044054
c42789_g1	247.014	110.778	1.1569	0.0024382	0.044215
c25173_g1	353.749	164.102	1.1081	0.0024437	0.044292
c58246_g1	559.436	219.124	1.3522	0.0024433	0.044292
c27861_g1	34.1827	5.96914	2.5177	0.0024454	0.044314
c59063_g1	13855.1	4040.86	1.7777	0.0024544	0.044461
c48932_g1	954.252	436.123	1.1296	0.0024574	0.044508
c46026_g1	206.562	16.8922	3.6121	0.002458	0.044511
c47859_g1	441.549	201.726	1.1302	0.0024618	0.044572
c35745_g1	11.3172	1.35234	3.065	0.0024676	0.044668
c32107_g1	6.47498	0	Inf	0.002479	0.044835
c42340_g1	38.9869	6.67326	2.5465	0.0024789	0.044835
c48676_g2	1084.26	508.544	1.0923	0.002483	0.044899
c93600_g1	310.562	45.5085	2.7707	0.0024849	0.044918
c56339_g1	862.078	384.59	1.1645	0.0024862	0.044932
c49788_g1	181.796	66.0275	1.4612	0.0024938	0.045045
c55779_g1	64.8522	23.545	1.4617	0.0024963	0.045075
c58686_g1	10111.4	2492.89	2.0201	0.0025174	0.045422
c48594_g1	40.436	2.36382	4.0965	0.0025185	0.045426
c56666_g1	873.678	305.904	1.514	0.0025182	0.045426
c56103_g1	3869.67	1799.48	1.1046	0.0025231	0.045501
c68444_g1	176.932	76.2893	1.2136	0.0025344	0.045688
c101331_g1	5254.78	1953.47	1.4276	0.0025376	0.045731
c51387_g1	88.4425	20.5926	2.1026	0.0025419	0.0458
c16380_g1	389.669	177.94	1.1309	0.0025445	0.045838
c57094_g1	51.9367	18.3377	1.5019	0.0025785	0.046417
c52006_g1	168.1	21.6916	2.9541	0.0025918	0.046624
c41803_g1	18.8081	3.99371	2.2356	0.0026009	0.046746
c31477_g1	328.173	18.0816	4.1819	0.0026097	0.046896
c84722_g1	1373.76	628.696	1.1277	0.0026115	0.04691
c11874_g1	11.0796	1.30578	3.0849	0.0026169	0.046983
c53699_g1	605.043	214.614	1.4953	0.0026165	0.046983
c59355_g1	1517.1	628.796	1.2707	0.0026319	0.047235
c16999_g1	28.0367	5.65341	2.3101	0.0026351	0.047285
c28523_g1	14.2305	2.31259	2.6214	0.0026356	0.047285
c34924_g1	11226.9	3422.33	1.7139	0.0026557	0.04762
c93296_g1	284.032	119.522	1.2488	0.0026596	0.047665
c34517_g1	5.84116	0	Inf	0.002665	0.047745
c8519_g1	5.84116	0	Inf	0.002665	0.047745
c47579_g1	706.084	320.166	1.141	0.0026664	0.047761
c37703_g1	245.203	106.605	1.2017	0.002668	0.047772
c39006_g1	10.5182	0	Inf	0.0026676	0.047772
c53671_g1	1009.79	477.346	1.081	0.0026737	0.04784
c48357_g1	194.081	75.9336	1.3538	0.0026784	0.047908
c55266_g1	12483.3	5872.94	1.0878	0.0026816	0.047956
c55729_g4	144.683	2.29116	5.9807	0.0026876	0.048046
c41595_g1	52.8716	18.3768	1.5246	0.0026908	0.048095
c11474_g1	19.5537	1.32254	3.8861	0.0027124	0.048413
c50234_g1	153.809	31.6581	2.2805	0.0027338	0.048752
c46914_g1	146.376	30.7249	2.2522	0.002737	0.048791
c55430_g2	534.109	239.875	1.1549	0.0027489	0.048987
c59392_g1	208.987	57.9144	1.8514	0.0027542	0.049054
c1973_g1	25.5625	7.00204	1.8682	0.00277	0.049318
c48524_g1	41.6159	8.91786	2.2224	0.0027714	0.049335
c55387_g1	1923.65	911.355	1.0778	0.0027744	0.04938
c50390_g2	147.829	17.3868	3.0879	0.0027767	0.049403
c36735_g1	469.575	205.776	1.1903	0.002778	0.049418
c5351_g1	11.9116	1.6597	2.8434	0.0027851	0.049535
c49155_g1	46.1062	7.00204	2.7191	0.0027965	0.049712
c13796_g1	55.8272	9.84363	2.5037	0.0028005	0.049774
c78452_g1	14.0155	0.977002	3.8425	0.0028028	0.049805
c46910_g1	78.4254	13.0475	2.5875	0.0028127	0.049964
c56457_g1	687.683	280.623	1.2931	0.0028132	0.049964

## Sheet: Down DEGs
Gene_id	Sterile_readcount	Fertile_readcount	Log2FoldChange	P-value	P-adjust
c53681_g1	13.7602	75831.1	-12.428	2.4786e-98	2.4978e-93
c52789_g1	12.2612	60528.8	-12.269	9.5345e-97	4.8042e-92
c56712_g1	4.96697	28696	-12.496	3.9782e-94	1.3363e-89
c68117_g1	1.58069	17527.9	-13.437	5.7693e-93	1.4535e-88
c24122_g1	10.276	41125.4	-11.967	7.8562e-93	1.5834e-88
c58617_g1	9.71952	38317.1	-11.945	6.9829e-92	1.1728e-87
c101085_g1	8.62259	29812.2	-11.755	4.757e-90	6.8483e-86
c44172_g1	2.90685	16718.5	-12.49	2.5284e-89	3.185e-85
c93006_g1	2.24377	14860.6	-12.693	4.8932e-89	5.4789e-85
c45102_g1	2.24161	13969	-12.605	3.0764e-88	3.1002e-84
c29743_g1	1.99141	11825.8	-12.536	1.4128e-86	1.2943e-82
c33954_g1	3.73263	14858.3	-11.959	1.8144e-86	1.5237e-82
c45899_g1	1.48886	9971.92	-12.709	7.6801e-86	5.9535e-82
c29726_g1	7.13156	18610.7	-11.35	6.5687e-85	4.7282e-81
c57992_g8	1.1678	9116.59	-12.93	1.425e-84	9.5734e-81
c24102_g1	2.73801	10844.9	-11.952	5.9431e-84	3.7432e-80
c21946_g1	1.57852	9033.59	-12.483	1.2096e-83	7.1706e-80
c42574_g1	5.22366	14047.7	-11.393	1.3734e-83	7.6893e-80
c12254_g1	10.0409	19350.2	-10.912	1.236e-82	6.4093e-79
c42423_g1	0.99679	7396.74	-12.857	1.272e-82	6.4093e-79
c46574_g1	1.57021	7183.04	-12.159	2.6349e-81	1.2644e-77
c50345_g1	2.24161	8033.99	-11.807	1.6879e-80	7.7315e-77
c44564_g1	1.40968	6393.59	-12.147	1.3713e-79	6.0085e-76
c23088_g1	0.331541	5052.85	-13.896	1.7366e-79	7.2917e-76
c44362_g1	3.06955	7973.63	-11.343	4.9864e-79	2.01e-75
c47638_g1	2.16242	6580.11	-11.571	1.381e-77	5.3528e-74
c54768_g1	4.22254	11814.2	-11.45	2.6339e-77	9.8307e-74
c59685_g1	0.583899	4452.8	-12.897	1.6345e-76	5.8827e-73
c40971_g1	4.63543	7766.08	-10.71	2.4212e-76	8.4135e-73
c37530_g1	1.91006	5507.92	-11.494	7.8116e-76	2.624e-72
c92990_g1	0.663082	3932.89	-12.534	9.7997e-75	3.1857e-71
c23130_g1	0.583899	3654.67	-12.612	1.0657e-73	3.3561e-70
c22532_g1	1.07814	3918.95	-11.828	1.1311e-73	3.454e-70
c29725_g1	1.66204	4457.84	-11.389	1.2485e-73	3.7006e-70
c47089_g1	2.24377	4890.19	-11.09	1.7663e-73	5.0856e-70
c84804_g1	0.744432	3581.23	-12.232	2.0544e-73	5.7509e-70
c51608_g1	2.41911	4659.74	-10.912	5.2787e-72	1.4377e-68
c54083_g1	14.6022	12709.5	-9.7655	1.4195e-71	3.7645e-68
c4899_g1	1.07597	3321.03	-11.592	2.9469e-71	7.6146e-68
c56590_g1	6.47462	42648.8	-12.685	1.9863e-70	5.0042e-67
c34074_g1	0.331541	2561.09	-12.915	7.0008e-70	1.7207e-66
c59820_g1	0.41289	2537.12	-12.585	1.0605e-69	2.5446e-66
c101402_g1	0.331541	2509.03	-12.886	1.5285e-69	3.5758e-66
c18828_g1	1.07597	2940.29	-11.416	1.5613e-69	3.5758e-66
c5526_g1	1.15732	2944.18	-11.313	1.6121e-69	3.6101e-66
c52888_g1	4.72111	4764.54	-9.979	1.9524e-69	4.2771e-66
c56468_g1	34.5671	23064.9	-9.3821	2.8577e-69	6.1274e-66
c33578_g1	8.2766	15725.8	-10.892	2.9367e-69	6.1654e-66
c46209_g1	1.07597	5691.81	-12.369	7.8039e-69	1.605e-65
c41113_g1	4.32087	19820.3	-12.163	1.5811e-68	3.1867e-65
c52155_g1	0.331541	2321.52	-12.774	1.7406e-68	3.4393e-65
c34207_g1	0.665249	2371.26	-11.799	1.4484e-67	2.807e-64
c46613_g1	0.663082	2348.78	-11.79	2.1226e-67	4.036e-64
c26964_g1	0.99679	2488.28	-11.286	3.5578e-67	6.6395e-64
c36173_g1	1.40968	2572.21	-10.833	1.1452e-66	2.0983e-63
c42061_g1	0	1842.94	#NAME?	1.3843e-66	2.491e-63
c58016_g1	0	1824.3	#NAME?	1.6363e-66	2.8929e-63
c50163_g1	1.32616	4736.1	-11.802	2.7001e-66	4.6915e-63
c49594_g1	2.32729	2819.41	-10.243	1.2276e-65	2.0968e-62
c48978_g1	13.2189	6858.93	-9.0192	8.32e-65	1.3974e-61
c43358_g2	1.32616	2228.36	-10.715	1.3194e-64	2.1798e-61
c56220_g1	0.663082	1930.51	-11.508	1.575e-64	2.56e-61
c44502_g1	7.62248	8230.33	-10.076	2.1724e-64	3.4749e-61
c32133_g1	0	1568.21	#NAME?	2.6815e-64	4.2222e-61
c49949_g2	7.88964	5278.24	-9.3859	3.8491e-64	5.9675e-61
c49707_g1	1.48886	2097.88	-10.461	8.7598e-64	1.3375e-60
c11232_g1	1.91223	2323.2	-10.247	1.4566e-63	2.1908e-60
c77348_g1	0	1489.24	#NAME?	1.6605e-63	2.4609e-60
c45485_g1	0.504716	1789.46	-11.792	1.9138e-63	2.7951e-60
c41717_g1	0.583899	1646.25	-11.461	2.9205e-62	4.2045e-59
c35764_g1	9.03548	13669.5	-10.563	8.7697e-62	1.2447e-58
c68326_g1	4.79813	16323.6	-11.732	1.5113e-61	2.1153e-58
c23199_g1	4.96516	2731.71	-9.1037	1.6955e-61	2.3406e-58
c32145_g1	0.331541	1421.01	-12.065	2.3045e-61	3.1036e-58
c50177_g1	0	1278.5	#NAME?	2.3098e-61	3.1036e-58
c43443_g1	0.825781	1486.11	-10.813	1.0127e-60	1.3428e-57
c55657_g1	65.4428	19406.1	-8.2121	1.1128e-60	1.4564e-57
c59938_g1	0	1212.04	#NAME?	1.5213e-60	1.9655e-57
c76387_g1	8.77698	3525.25	-8.6498	2.2788e-60	2.9068e-57
c54802_g1	0.331541	1310.09	-11.948	3.4898e-60	4.3961e-57
c62016_g1	1.15732	1525.4	-10.364	4.0945e-60	5.0941e-57
c58422_g1	1.15732	1526.31	-10.365	4.5664e-60	5.6119e-57
c35318_g1	0.583899	1397.56	-11.225	6.5938e-60	8.0058e-57
c58304_g2	1.50151	1704.54	-10.149	7.2329e-60	8.6773e-57
c54765_g1	0.91544	1488.23	-10.667	8.9814e-60	1.0648e-56
c12359_g1	5.55521	2631.5	-8.8878	1.6835e-59	1.9727e-56
c43640_g1	2.81719	1906.04	-9.4021	2.6666e-59	3.0888e-56
c52265_g1	3.14874	1989.71	-9.3036	2.8777e-59	3.2954e-56
c84913_g1	2.97773	1885.12	-9.3062	3.622e-59	4.1011e-56
c28211_g1	0.331541	1208.77	-11.832	5.1212e-59	5.6712e-56
c48060_g1	0	1091.83	#NAME?	5.096e-59	5.6712e-56
c76283_g1	6.94892	3128.74	-8.8146	2.0568e-58	2.253e-55
c26360_g1	0.331541	1148.69	-11.759	3.4619e-58	3.7513e-55
c55095_g2	2.89638	18486.4	-12.64	3.8291e-58	4.105e-55
c20362_g1	0.917607	1326.88	-10.498	4.4798e-58	4.7521e-55
c55273_g2	8.23317	3014.1	-8.5161	7.005e-58	7.3534e-55
c47577_g2	0.41289	1082.77	-11.357	2.5335e-57	2.6321e-54
c26641_g1	0.744432	1166.34	-10.614	2.8408e-57	2.9213e-54
c44506_g2	0.504716	1092.65	-11.08	2.5141e-56	2.5592e-53
c35331_g2	0.504716	1071.92	-11.052	4.6179e-56	4.6537e-53
c76378_g1	2.97989	1474.79	-8.951	1.1731e-55	1.1704e-52
c508_g1	0.41289	943.702	-11.158	2.1881e-55	2.1618e-52
c49469_g1	0.583899	1004.07	-10.748	4.602e-55	4.5025e-52
c44601_g1	3.39893	1539.63	-8.8233	5.085e-55	4.9273e-52
c18263_g1	1.24915	1136.53	-9.8295	6.1394e-55	5.8923e-52
c51462_g2	0.504716	987.392	-10.934	8.1602e-55	7.7579e-52
c18546_g1	0.99679	1053.72	-10.046	9.8116e-55	9.2407e-52
c17027_g1	0.41289	902.145	-11.093	1.0343e-54	9.651e-52
c32052_g1	0.99679	1045.69	-10.035	1.177e-54	1.0881e-51
c92998_g1	24.5897	4722.04	-7.5852	2.5052e-54	2.2951e-51
c60117_g1	0.331541	868.216	-11.355	4.1135e-54	3.7345e-51
c32379_g1	8.1623	2335.06	-8.1603	7.6567e-54	6.8892e-51
c36267_g1	21.3292	4681.61	-7.778	8.8015e-54	7.8492e-51
c70828_g1	0.331541	844.847	-11.315	9.4359e-54	8.3411e-51
c84710_g1	0.252358	838.266	-11.698	1.2164e-53	1.066e-50
c32142_g1	0.583899	898.905	-10.588	1.8339e-53	1.5932e-50
c4215_g1	0.41289	831.355	-10.975	1.8609e-53	1.6028e-50
c39914_g1	0.252358	821.363	-11.668	2.1554e-53	1.8407e-50
c68607_g1	0	742.814	#NAME?	2.2845e-53	1.9346e-50
c42325_g1	7.94072	1966.93	-7.9525	2.573e-53	2.1607e-50
c47191_g1	0.331541	815.446	-11.264	2.7565e-53	2.2957e-50
c78285_g1	2.64619	1186.6	-8.8087	3.1652e-53	2.6145e-50
c44601_g2	1.3305	1001.46	-9.5559	4.5153e-53	3.6994e-50
c76395_g1	0.252358	1344.25	-12.379	2.5511e-52	2.0732e-49
c46246_g1	0.252358	768.684	-11.573	2.6413e-52	2.1294e-49
c8997_g1	7.39258	1778.96	-7.9107	1.7499e-51	1.3995e-48
c55016_g1	38.1019	58541.9	-10.585	3.0301e-51	2.4043e-48
c41891_g1	0.41289	694.866	-10.717	6.885e-51	5.4205e-48
c84969_g1	0	625.872	#NAME?	8.3135e-51	6.4944e-48
c49516_g1	1.32833	856.619	-9.3329	1.0053e-50	7.7931e-48
c43040_g1	0	621.844	#NAME?	1.2262e-50	9.433e-48
c48780_g1	0.252358	666.774	-11.368	2.7637e-50	2.1099e-47
c93073_g1	1.65771	4459.35	-11.393	2.8106e-50	2.1296e-47
c38193_g1	0	597.893	#NAME?	4.2946e-50	3.2297e-47
c51449_g1	8.2646	1865.47	-7.8184	4.5688e-50	3.4105e-47
c43058_g1	10.3638	1917.74	-7.5317	6.7949e-50	5.035e-47
c34632_g1	0	584.231	#NAME?	8.3134e-50	6.1151e-47
c53827_g1	0.252358	645.774	-11.321	8.4185e-50	6.1476e-47
c47953_g1	0	580.634	#NAME?	1.029e-49	7.4602e-47
c44506_g1	2.23329	890.56	-8.6394	1.0983e-49	7.8869e-47
c60448_g1	1.73906	2627	-10.561	1.1035e-49	7.8869e-47
c58966_g1	3.81615	1100.64	-8.172	1.497e-49	1.0624e-46
c35851_g1	0	569.536	#NAME?	2.0067e-49	1.4141e-46
c51632_g1	0	568.796	#NAME?	2.208e-49	1.5452e-46
c77976_g1	0.252358	619.757	-11.262	3.1033e-49	2.1568e-46
c46175_g1	0	559.128	#NAME?	3.5996e-49	2.4846e-46
c17071_g1	0.41289	1182.63	-11.484	5.452e-49	3.7375e-46
c25120_g1	0	545.394	#NAME?	9.3535e-49	6.3689e-46
c46436_g1	49.372	6306.95	-6.9971	1.198e-48	8.1024e-46
c76386_g1	0.744432	646.186	-9.7616	1.5294e-48	1.0275e-45
c68488_g1	11.25	2916.81	-8.0183	2.0023e-48	1.3363e-45
c49949_g1	0.836257	682.527	-9.6727	2.1524e-48	1.427e-45
c27071_g1	1.99358	812.54	-8.6709	2.273e-48	1.4971e-45
c49516_g2	1.57021	727.774	-8.8564	2.5547e-48	1.6717e-45
c50056_g1	0.252358	584.768	-11.178	2.7898e-48	1.8138e-45
c43334_g1	0.331541	573.693	-10.757	4.5912e-48	2.9658e-45
c55095_g1	15.1937	32069.5	-11.044	4.8911e-48	3.1395e-45
c48312_g1	0.331541	571.049	-10.75	5.2766e-48	3.3654e-45
c42421_g2	0	518.1	#NAME?	5.5987e-48	3.5485e-45
c38828_g1	0.583899	620.517	-10.054	6.1501e-48	3.8736e-45
c46364_g1	0.583899	612.968	-10.036	8.8985e-48	5.5698e-45
c87243_g1	0	506.907	#NAME?	1.2132e-47	7.5467e-45
c49515_g1	1.15732	700.164	-9.2408	2.5254e-47	1.5613e-44
c31948_g2	0.331541	542.837	-10.677	3.2466e-47	1.9949e-44
c68824_g1	38.7534	4315.17	-6.799	5.3321e-47	3.237e-44
c54062_g1	0.41289	532.571	-10.333	6.6044e-47	3.9853e-44
c53221_g1	0.504716	572.638	-10.148	8.7751e-47	5.2637e-44
c34967_g1	49.8514	5494.85	-6.7843	8.9499e-47	5.3368e-44
c86159_g1	0	474.042	#NAME?	1.0551e-46	6.2544e-44
c53825_g1	1.50151	679.207	-8.8213	1.3099e-46	7.7193e-44
c101789_g1	1.07814	1530.27	-10.471	1.6423e-46	9.6191e-44
c41999_g1	0	921.04	#NAME?	1.6513e-46	9.6191e-44
c44498_g1	2.33776	777.783	-8.3781	2.2222e-46	1.287e-43
c56473_g1	111.711	10766.3	-6.5906	2.7738e-46	1.5973e-43
c5421_g1	6.988	1231.1	-7.4609	2.8223e-46	1.616e-43
c25437_g1	1.83305	3537.94	-10.914	2.9035e-46	1.6531e-43
c44397_g1	0	457.775	#NAME?	3.173e-46	1.7964e-43
c55008_g1	0.252358	503.001	-10.961	3.8439e-46	2.1641e-43
c53507_g1	17.99	2118.42	-6.8797	4.0507e-46	2.2678e-43
c53686_g1	0	448.3	#NAME?	7.4991e-46	4.1752e-43
c49644_g1	0.252358	483.919	-10.905	1.4138e-45	7.8281e-43
c49432_g1	0.41289	480.424	-10.184	1.8247e-45	1.0048e-42
c36779_g1	0.331541	477.854	-10.493	2.2023e-45	1.2062e-42
c27354_g1	4.38524	847.167	-7.5938	3.015e-45	1.6424e-42
c55397_g1	4.79481	1042.7	-7.7646	6.1787e-45	3.3476e-42
c46879_g1	0.836257	536.164	-9.3245	8.9397e-45	4.8176e-42
c33845_g1	0	407.256	#NAME?	1.9611e-44	1.0512e-41
c54424_g2	0	406.848	#NAME?	2.0177e-44	1.0759e-41
c7438_g1	16.8623	1812.38	-6.7479	3.9687e-44	2.094e-41
c4913_g1	0	397.404	#NAME?	4.5615e-44	2.3941e-41
c33514_g1	0.331541	432.586	-10.35	7.3712e-44	3.8488e-41
c54306_g1	496.876	39849.2	-6.3255	8.4371e-44	4.3827e-41
c69401_g1	0	389.208	#NAME?	8.8897e-44	4.5941e-41
c51306_g1	0	387.416	#NAME?	1.057e-43	5.4344e-41
c43099_g1	3.32408	1467.26	-8.786	1.6827e-43	8.6077e-41
c29800_g1	15.317	1669.05	-6.7677	3.2771e-43	1.6679e-40
c8265_g1	0	373.75	#NAME?	3.779e-43	1.9137e-40
c11977_g1	0.252358	402.103	-10.638	8.9067e-43	4.4878e-40
c85065_g1	3.01566	1081.41	-8.4862	1.2861e-42	6.4482e-40
c50950_g1	90.8882	7070.9	-6.2817	1.4122e-42	7.0453e-40
c45976_g1	4.56673	752.428	-7.3642	1.4823e-42	7.3585e-40
c68471_g1	4.06634	699.007	-7.4254	1.6606e-42	8.2031e-40
c30398_g1	0	357.46	#NAME?	1.7254e-42	8.4817e-40
c46230_g1	0.331541	3227.93	-13.249	1.8872e-42	9.2323e-40
c39570_g1	2.31464	538.632	-7.8624	2.0029e-42	9.7509e-40
c51209_g1	1.24915	1396.13	-10.126	2.216e-42	1.0736e-39
c33063_g1	25.4777	2008.24	-6.3006	2.6465e-42	1.2761e-39
c18238_g2	157.511	11230.6	-6.1558	3.6675e-42	1.7599e-39
c49087_g1	3.91845	2406.62	-9.2625	3.7279e-42	1.7805e-39
c76274_g1	11.956	1392.63	-6.8639	3.7593e-42	1.787e-39
c6953_g1	0.41289	386.306	-9.8698	3.8031e-42	1.7993e-39
c42946_g1	0	347.888	#NAME?	4.1297e-42	1.9447e-39
c6739_g1	0	345.937	#NAME?	4.8758e-42	2.2854e-39
c4577_g1	4.75254	757.927	-7.3172	9.0843e-42	4.2383e-39
c55996_g1	23.0546	12039.1	-9.0285	9.7111e-42	4.5098e-39
c68376_g1	4.08115	2319.58	-9.1507	1.4542e-41	6.722e-39
c13207_g1	7.93856	860.082	-6.7595	1.8598e-41	8.558e-39
c76865_g1	5.97459	768.535	-7.0071	1.875e-41	8.5888e-39
c57302_g3	20.6248	1948.54	-6.5619	2.0207e-41	9.2143e-39
c29074_g1	4.80246	671.444	-7.1273	2.1079e-41	9.5687e-39
c42810_g1	0	330.686	#NAME?	2.1309e-41	9.6297e-39
c42002_g1	0	331.952	#NAME?	2.2284e-41	1.0025e-38
c84786_g1	0.994623	1245.63	-10.29	2.9469e-41	1.3199e-38
c52956_g1	0	327.196	#NAME?	3.5001e-41	1.5607e-38
c49628_g1	0	325.755	#NAME?	3.7873e-41	1.6813e-38
c102226_g1	0.41289	357.378	-9.7575	4.798e-41	2.1207e-38
c39012_g1	0.41289	356.502	-9.7539	4.8419e-41	2.1307e-38
c38813_g2	0	867.385	#NAME?	5.7377e-41	2.514e-38
c27399_g1	10.6964	1164.36	-6.7663	7.1554e-41	3.1216e-38
c59694_g1	36.2022	2771.59	-6.2585	7.3705e-41	3.2015e-38
c58966_g2	1.08862	435.853	-8.6452	8.1183e-41	3.5112e-38
c52095_g1	19.6335	1647.42	-6.3907	1.6805e-40	7.2373e-38
c8284_g1	0.99679	395.653	-8.6327	2.1781e-40	9.3401e-38
c41877_g1	2.24377	1250.33	-9.1222	2.996e-40	1.2793e-37
c61996_g1	0	304.996	#NAME?	3.9614e-40	1.6844e-37
c35674_g1	0.252358	334.892	-10.374	4.5235e-40	1.9153e-37
c55885_g1	50.6664	3832.84	-6.2412	5.239e-40	2.209e-37
c93281_g1	2.89638	495.541	-7.4186	8.7834e-40	3.6881e-37
c56161_g2	14.5411	1206.23	-6.3742	1.1448e-39	4.7872e-37
c44266_g1	0.331541	324.765	-9.936	1.1504e-39	4.7904e-37
c33277_g1	10.0887	857.447	-6.4092	1.2466e-39	5.1697e-37
c48880_g1	0	291.979	#NAME?	1.515e-39	6.257e-37
c18532_g1	0	290.527	#NAME?	2.0263e-39	8.3345e-37
c86615_g1	7.65109	800.252	-6.7086	2.0842e-39	8.5379e-37
c60927_g1	0	289.632	#NAME?	2.1977e-39	8.9663e-37
c43596_g1	0	284.607	#NAME?	3.3374e-39	1.3561e-36
c51907_g1	0	285.083	#NAME?	3.67e-39	1.4853e-36
c50179_g1	0.331541	312.049	-9.8784	3.9966e-39	1.6046e-36
c53816_g1	0.331541	312.046	-9.8784	3.9967e-39	1.6046e-36
c44013_g1	34.3866	2094.43	-5.9286	5.2123e-39	2.0844e-36
c12305_g1	1.32616	377.719	-8.1539	8.2252e-39	3.2762e-36
c69441_g1	10.3395	944.711	-6.5136	1.0056e-38	3.9898e-36
c85036_g1	23.7729	1636.11	-6.1048	1.073e-38	4.2404e-36
c23294_g1	0.331541	303.556	-9.8386	1.1295e-38	4.4461e-36
c41855_g1	21.959	1544.35	-6.136	1.2274e-38	4.813e-36
c49933_g1	0	274.024	#NAME?	1.5966e-38	6.2363e-36
c45573_g2	0	272.935	#NAME?	1.6851e-38	6.5565e-36
c33695_g1	0	268.326	#NAME?	2.6079e-38	1.0108e-35
c54424_g1	0	267.187	#NAME?	2.8589e-38	1.1038e-35
c25007_g1	2.40647	422.763	-7.4568	3.9112e-38	1.5044e-35
c42698_g1	0	263.905	#NAME?	5.2231e-38	2.0013e-35
c49979_g1	2.50046	428.366	-7.4205	1.0047e-37	3.835e-35
c11212_g1	34.8916	2021.3	-5.8563	2.1062e-37	8.0093e-35
c32123_g1	0.663082	295.223	-8.7984	3.874e-37	1.4677e-34
c53857_g1	0	247.204	#NAME?	4.021e-37	1.5177e-34
c21777_g1	0.331541	272.097	-9.6807	4.3698e-37	1.6432e-34
c36784_g1	27.9293	1631.45	-5.8682	5.5471e-37	2.0781e-34
c18724_g1	2.89854	406.485	-7.1317	6.3214e-37	2.3594e-34
c37851_g1	0	244.66	#NAME?	6.4776e-37	2.4088e-34
c85222_g1	6.54333	1753.63	-8.0661	1.3e-36	4.8162e-34
c50968_g1	2.74018	393.744	-7.1668	1.8532e-36	6.8159e-34
c35943_g1	0.504716	280.023	-9.1159	2.6311e-36	9.6418e-34
c7071_g1	0	233.282	#NAME?	3.1752e-36	1.1593e-33
c43522_g1	0.252358	688.803	-11.414	3.6543e-36	1.3294e-33
c39249_g1	17.355	1135.77	-6.0322	4.236e-36	1.5355e-33
c580_g1	1.15732	291.465	-7.9764	6.2038e-36	2.2408e-33
c39666_g1	0.331541	2026.21	-12.577	6.7958e-36	2.4459e-33
c44270_g1	322.382	12302.3	-5.254	7.0157e-36	2.516e-33
c44661_g1	0.252358	248.867	-9.9457	8.691e-36	3.1058e-33
c35273_g1	4.71895	454.69	-6.5903	9.1218e-36	3.2482e-33
c45267_g1	3.24489	2175.67	-9.3891	9.9695e-36	3.5376e-33
c51026_g2	0	1980.96	#NAME?	1.0263e-35	3.629e-33
c17137_g1	276.738	11762.2	-5.4095	1.1627e-35	4.0968e-33
c51358_g1	0	221.675	#NAME?	1.834e-35	6.4396e-33
c57391_g1	0	218.311	#NAME?	2.5645e-35	8.9735e-33
c47838_g2	3.32408	392.736	-6.8845	2.7138e-35	9.4629e-33
c33589_g1	0	536.785	#NAME?	2.9636e-35	1.0298e-32
c13330_g1	0	456.185	#NAME?	3.4223e-35	1.1851e-32
c76821_g1	0.252358	235.941	-9.8687	4.7643e-35	1.6442e-32
c18603_g1	10.6805	670.376	-5.9719	4.829e-35	1.6609e-32
c48460_g1	17.5842	1040.19	-5.8864	4.9429e-35	1.6943e-32
c26595_g1	34.191	1608.52	-5.556	5.4109e-35	1.8484e-32
c29713_g1	10.8255	725.729	-6.0669	5.4451e-35	1.8538e-32
c93902_g1	0.252358	235	-9.863	6.6905e-35	2.2701e-32
c35986_g1	31.5282	1470.81	-5.5438	8.8656e-35	2.9981e-32
c6334_g1	10.9351	933.453	-6.4155	9.4508e-35	3.1853e-32
c49721_g1	11.2011	773.75	-6.1102	1.1803e-34	3.9648e-32
c68693_g1	0	207.326	#NAME?	1.3596e-34	4.5519e-32
c51032_g2	16.6161	913.149	-5.7802	1.548e-34	5.1654e-32
c35331_g1	0.583899	323.612	-9.1143	1.6559e-34	5.5073e-32
c32612_g1	8.86014	575.981	-6.0225	2.2014e-34	7.2974e-32
c6583_g1	1.91223	308.512	-7.3339	2.4454e-34	8.0797e-32
c32639_g1	7.70715	532.035	-6.1092	2.5077e-34	8.2584e-32
c24225_g2	2.07276	303.901	-7.1959	4.4308e-34	1.4544e-31
c17716_g1	0	201.245	#NAME?	4.5083e-34	1.4751e-31
c25378_g1	15.7816	851.948	-5.7544	4.7391e-34	1.5406e-31
c57683_g1	108.81	4323.98	-5.3125	4.7286e-34	1.5406e-31
c43648_g1	1.74122	287.742	-7.3685	4.8673e-34	1.5772e-31
c28925_g1	1.66204	284.514	-7.4194	6.2391e-34	2.0152e-31
c51556_g1	1.1678	270.337	-7.8548	6.503e-34	2.0937e-31
c40681_g1	250.908	9999.9	-5.3167	7.907e-34	2.5377e-31
c68783_g1	32.8919	1469.18	-5.4811	7.9698e-34	2.5497e-31
c6959_g1	0	428.423	#NAME?	1.053e-33	3.3579e-31
c26482_g1	0	195.221	#NAME?	1.0672e-33	3.3927e-31
c40332_g1	4.98178	1080.3	-7.7606	1.1232e-33	3.5594e-31
c20348_g1	0.825781	230.255	-8.1233	1.584e-33	5.0038e-31
c43231_g1	0	191.384	#NAME?	2.2002e-33	6.9289e-31
c50610_g1	0	191.064	#NAME?	2.2212e-33	6.9733e-31
c42396_g2	4553.86	139400	-4.936	2.3154e-33	7.2463e-31
c16075_g1	0	190.087	#NAME?	2.5149e-33	7.8464e-31
c19729_g1	8.46856	529.234	-5.9656	3.2756e-33	1.0188e-30
c37364_g1	0	185.574	#NAME?	5.9358e-33	1.8405e-30
c609_g1	3.32408	333.615	-6.6491	6.9958e-33	2.1626e-30
c1514_g1	1.57021	251.238	-7.322	7.7126e-33	2.3768e-30
c6841_g1	0	182.816	#NAME?	9.5683e-33	2.9397e-30
c41491_g1	27.7973	1153.24	-5.3746	1.0021e-32	3.0696e-30
c45733_g1	2.4043	288.081	-6.9047	1.1295e-32	3.4492e-30
c49722_g1	12.1864	824.552	-6.0803	1.1992e-32	3.651e-30
c32540_g1	4.23952	365.041	-6.428	1.2239e-32	3.7151e-30
c29343_g1	0.41289	197.582	-8.9025	1.9427e-32	5.8791e-30
c42426_g1	112.005	3807.16	-5.0871	2.4251e-32	7.3169e-30
c32818_g1	13.2452	755.34	-5.8336	3.5937e-32	1.0811e-29
c58194_g2	1.42016	249.899	-7.4592	4.7239e-32	1.4168e-29
c47194_g1	1.57021	638.285	-8.6671	4.7985e-32	1.4349e-29
c56562_g1	39.4815	1524.1	-5.2706	5.7486e-32	1.7139e-29
c15630_g1	11.7575	636.683	-5.7589	7.1173e-32	2.1157e-29
c51728_g1	2.15411	1044.36	-8.9213	1.3605e-31	4.0324e-29
c11148_g1	26.0406	1009.24	-5.2764	1.7521e-31	5.1778e-29
c48487_g1	0	167.212	#NAME?	1.9681e-31	5.7994e-29
c36138_g1	9.85693	495.533	-5.6517	2.1604e-31	6.3473e-29
c48664_g2	0	165.186	#NAME?	2.762e-31	8.0912e-29
c22343_g1	0.252358	828.559	-11.681	3.1194e-31	9.1118e-29
c37387_g1	28.8964	1083.81	-5.2291	3.2547e-31	9.4796e-29
c555_g1	17.1615	837.371	-5.6086	3.301e-31	9.5866e-29
c43472_g1	0.504716	202.59	-8.6489	3.6414e-31	1.0545e-28
c55772_g1	35.8576	1448.38	-5.336	3.8635e-31	1.1156e-28
c18059_g1	35.4655	1216.34	-5.1	7.5303e-31	2.1682e-28
c51841_g1	21.1914	834.631	-5.2996	7.8617e-31	2.2571e-28
c746_g1	0	158.866	#NAME?	8.7702e-31	2.5108e-28
c52440_g1	3.16354	285.449	-6.4955	9.0018e-31	2.5698e-28
c36385_g1	0.744432	189.947	-7.9952	9.3786e-31	2.6698e-28
c38049_g1	9.84681	451.984	-5.5205	1.043e-30	2.9607e-28
c46997_g1	1.24698	211.885	-7.4087	1.7153e-30	4.8555e-28
c57521_g1	0	155.429	#NAME?	1.9472e-30	5.4965e-28
c35385_g1	1.24915	211.518	-7.4037	2.1483e-30	6.0472e-28
c35423_g1	13.5751	550.508	-5.3417	2.2155e-30	6.2189e-28
c4993_g1	5.0588	328.821	-6.0224	2.3854e-30	6.6775e-28
c53782_g1	0.744432	184.084	-7.95	2.396e-30	6.6884e-28
c53190_g1	662.474	16736	-4.6589	2.513e-30	6.9958e-28
c50101_g1	1.32833	208.846	-7.2967	2.7168e-30	7.5421e-28
c58617_g2	0	153.324	#NAME?	2.804e-30	7.7629e-28
c103308_g1	1.58069	219.909	-7.1202	3.1071e-30	8.5784e-28
c95071_g1	0.252358	169.26	-9.3896	3.1561e-30	8.6899e-28
c52193_g1	61.4167	1875.24	-4.9323	3.7685e-30	1.0348e-27
c45704_g1	3.58908	1085	-8.2399	6.8522e-30	1.8764e-27
c49370_g2	0	149.034	#NAME?	7.4245e-30	2.0276e-27
c4187_g1	69.322	1982.02	-4.8375	7.4544e-30	2.0303e-27
c23972_g1	0	148.579	#NAME?	9.5339e-30	2.5897e-27
c2228_g1	1.07814	189.342	-7.4563	1.0045e-29	2.7211e-27
c43815_g1	16.7926	592.148	-5.1401	1.1847e-29	3.2007e-27
c49602_g1	1.50151	209.777	-7.1263	1.5241e-29	4.1067e-27
c57065_g1	0.663082	2430.11	-11.84	1.5309e-29	4.1141e-27
c57872_g1	18.2177	692.874	-5.2492	1.6094e-29	4.3135e-27
c32065_g2	0.504716	296.641	-9.199	1.6624e-29	4.4437e-27
c7729_g1	0	145.316	#NAME?	1.7493e-29	4.6635e-27
c59012_g2	23.1967	761.349	-5.0366	1.8465e-29	4.9098e-27
c58753_g3	0	144.59	#NAME?	2.1545e-29	5.7136e-27
c26369_g1	18.67	660.19	-5.1441	2.1734e-29	5.7485e-27
c7052_g1	0	143.706	#NAME?	2.3767e-29	6.2699e-27
c28801_g1	2.1794	236.818	-6.7637	2.7306e-29	7.1846e-27
c76896_g1	9.41644	501.723	-5.7356	3.4968e-29	9.1767e-27
c23767_g1	0	140.104	#NAME?	5.39e-29	1.4072e-26
c50601_g1	0.331541	3572.61	-13.396	5.9882e-29	1.5593e-26
c23116_g1	0	138.712	#NAME?	6.8903e-29	1.7896e-26
c102260_g1	5.8806	306.659	-5.7045	7.053e-29	1.8271e-26
c27095_g1	197.433	5471.64	-4.7925	8.8967e-29	2.293e-26
c52015_g1	0.825781	164.553	-7.6386	8.8868e-29	2.293e-26
c69069_g1	0.252358	304.178	-10.235	9.2829e-29	2.3864e-26
c71124_g1	0.663082	706.484	-10.057	1.0739e-28	2.7537e-26
c87443_g1	1.76651	216.092	-6.9346	1.3841e-28	3.5402e-26
c11681_g1	5.86796	2382.7	-8.6655	1.4217e-28	3.6271e-26
c102554_g1	0	135.09	#NAME?	1.6024e-28	4.0778e-26
c17495_g1	125.126	3020.99	-4.5936	1.9593e-28	4.9734e-26
c49335_g2	109.705	2901.49	-4.7251	2.0105e-28	5.0905e-26
c42653_g1	0.665249	159.262	-7.9033	2.684e-28	6.779e-26
c37719_g1	1.58069	190.491	-6.913	2.9152e-28	7.3444e-26
c18742_g1	17.4215	625.642	-5.1664	3.3944e-28	8.5303e-26
c53551_g1	0	132.252	#NAME?	3.432e-28	8.6034e-26
c56941_g1	0	165.128	#NAME?	4.5554e-28	1.1391e-25
c52267_g1	0.665249	155.865	-7.8722	4.7131e-28	1.1756e-25
c47253_g1	59.409	1508.08	-4.6659	6.7668e-28	1.6796e-25
c84746_g1	0	129.129	#NAME?	7.574e-28	1.8753e-25
c49367_g1	4.49621	2731.16	-9.2466	8.4145e-28	2.0783e-25
c51083_g1	14.0118	530.255	-5.242	9.4385e-28	2.3256e-25
c12328_g1	1.57021	174.912	-6.7995	9.6547e-28	2.373e-25
c60665_g1	1.24915	299.053	-7.9033	1.134e-27	2.7805e-25
c27677_g1	9.97223	392.942	-5.3003	1.1445e-27	2.7994e-25
c27228_g1	9.38616	1252.4	-7.0599	1.1512e-27	2.809e-25
c44962_g1	0.583899	5035.66	-13.074	1.3118e-27	3.193e-25
c52598_g1	0.917607	392.436	-8.7404	1.3478e-27	3.2729e-25
c56474_g1	89.1427	2185.88	-4.616	1.3654e-27	3.3075e-25
c3654_g1	0.757075	186.652	-7.9457	2.15e-27	5.1958e-25
c9365_g1	0	124.264	#NAME?	2.4235e-27	5.8428e-25
c31448_g1	1.24698	168.744	-7.0802	2.5403e-27	6.1096e-25
c49301_g1	1.34097	177.677	-7.0498	2.5914e-27	6.2178e-25
c2506_g1	1.07814	159.277	-7.2069	2.6145e-27	6.2584e-25
c53556_g2	21.4207	633.732	-4.8868	2.6802e-27	6.4004e-25
c76932_g1	1.40751	168.937	-6.9072	2.9331e-27	6.9878e-25
c23395_g1	5.83285	294.963	-5.6602	3.1213e-27	7.4186e-25
c51608_g2	103.429	2331.43	-4.4945	3.2366e-27	7.6744e-25
c76841_g1	12.9999	419.349	-5.0116	3.6991e-27	8.7506e-25
c46990_g1	1.08862	166.941	-7.2607	4.0984e-27	9.6725e-25
c56798_g2	17.542	557.256	-4.9895	4.1922e-27	9.8708e-25
c44186_g1	1.48886	165.051	-6.7926	4.7775e-27	1.1223e-24
c42385_g1	996.305	54090.4	-5.7626	5.1761e-27	1.2131e-24
c43384_g1	4.73159	250.328	-5.7253	5.2308e-27	1.223e-24
c35467_g1	0.91544	560.857	-9.259	5.4166e-27	1.2635e-24
c44444_g1	0.252358	133.884	-9.0513	6.1384e-27	1.4286e-24
c43136_g1	0.583899	143.888	-7.945	6.5636e-27	1.524e-24
c19872_g1	46.394	1151.38	-4.6333	6.9651e-27	1.6136e-24
c62282_g1	0	120.3	#NAME?	7.155e-27	1.6538e-24
c40054_g1	1.40968	162.539	-6.8493	7.5279e-27	1.736e-24
c59649_g1	18.2062	1396.86	-6.2616	8.8356e-27	2.0329e-24
c56111_g1	2.23546	180.815	-6.3378	1.0012e-26	2.2983e-24
c103191_g1	0	118.72	#NAME?	1.0975e-26	2.5137e-24
c33949_g1	0	118.195	#NAME?	1.2106e-26	2.7664e-24
c43489_g1	111.123	2566.52	-4.5296	1.2781e-26	2.9141e-24
c40888_g1	0.331541	129.966	-8.6147	1.3847e-26	3.1499e-24
c56459_g1	9.57596	367.134	-5.2607	1.6724e-26	3.7959e-24
c35009_g1	71.6193	1798.91	-4.6506	1.7809e-26	4.0329e-24
c47993_g1	0.41289	180.236	-8.7699	1.8078e-26	4.0846e-24
c48331_g1	5.22583	248.123	-5.5693	1.8684e-26	4.2122e-24
c59732_g1	0.41289	443.542	-10.069	1.9365e-26	4.3559e-24
c45845_g1	0.41289	278.236	-9.3963	2.1798e-26	4.8923e-24
c57801_g1	4.38524	225.4	-5.6837	2.2501e-26	5.0389e-24
c50937_g1	0	114.705	#NAME?	2.9548e-26	6.6023e-24
c42600_g2	0	113.307	#NAME?	3.9609e-26	8.8308e-24
c40988_g1	0	113.098	#NAME?	4.0112e-26	8.9233e-24
c38058_g1	56.2005	1376.36	-4.6141	4.0244e-26	8.9329e-24
c24122_g3	0.994623	786.929	-9.6279	4.5498e-26	1.0077e-23
c58258_g2	0	112.504	#NAME?	5.5079e-26	1.2172e-23
c24037_g1	52.9054	1190.96	-4.4926	7.2723e-26	1.6036e-23
c49457_g2	0.583899	472.814	-9.6613	9.2028e-26	2.0249e-23
c41783_g2	0.41289	179.582	-8.7647	1.0101e-25	2.2129e-23
c51608_g3	121.917	2550.46	-4.3868	1.0865e-25	2.375e-23
c84845_g1	97.2744	1953	-4.3275	1.1651e-25	2.5414e-23
c40163_g1	2.77594	893.235	-8.3299	1.8601e-25	4.0399e-23
c37732_g1	74.246	1696.54	-4.5141	2.0849e-25	4.5184e-23
c27625_g1	36.0114	819.338	-4.5079	2.1498e-25	4.6491e-23
c44066_g1	1.00943	146.189	-7.1781	2.2913e-25	4.9444e-23
c55762_g1	0.331541	118.331	-8.4794	2.3527e-25	5.0553e-23
c57545_g1	1.07814	3050.38	-11.466	2.3894e-25	5.1231e-23
c43303_g1	1.07597	136.975	-6.9921	2.9235e-25	6.2417e-23
c36252_g1	42.2667	1026.35	-4.6019	3.0091e-25	6.4111e-23
c27968_g1	10.0767	343.057	-5.0894	3.0672e-25	6.5211e-23
c53119_g2	0	670.828	#NAME?	3.1821e-25	6.7509e-23
c55512_g1	1.82257	152.389	-6.3856	3.2077e-25	6.7911e-23
c56092_g2	43.0557	975.126	-4.5013	3.661e-25	7.7345e-23
c45099_g1	0	897.778	#NAME?	3.7093e-25	7.82e-23
c12695_g1	13.7385	684.295	-5.6383	3.835e-25	8.0683e-23
c48242_g1	0	105.474	#NAME?	3.9079e-25	8.2044e-23
c39703_g1	0.331541	116.115	-8.4521	4.2899e-25	8.9877e-23
c55025_g5	0	104.61	#NAME?	4.4545e-25	9.3132e-23
c23395_g2	1.42016	150.479	-6.7274	5.4442e-25	1.1359e-22
c50148_g1	105.381	2295.86	-4.4453	6.6058e-25	1.3754e-22
c37080_g2	0.836257	132.707	-7.3101	7.0001e-25	1.4545e-22
c51031_g1	128.952	2332.33	-4.1769	7.2167e-25	1.4964e-22
c47335_g1	40.5739	855.656	-4.3984	7.2829e-25	1.5042e-22
c76393_g1	13.9825	407.593	-4.8654	7.2842e-25	1.5042e-22
c52538_g1	0	103.374	#NAME?	8.1487e-25	1.6793e-22
c52823_g1	32.8425	684.011	-4.3804	8.9987e-25	1.8507e-22
c24564_g3	18.4694	446.653	-4.5959	1.0286e-24	2.1112e-22
c27210_g1	78.4985	1669.75	-4.4108	1.2117e-24	2.4818e-22
c47742_g1	8.71261	281.745	-5.0151	1.278e-24	2.6123e-22
c50445_g1	9.45885	300.019	-4.9872	1.2999e-24	2.6518e-22
c22791_g1	60.0098	1244.35	-4.3741	1.3272e-24	2.702e-22
c41078_g2	0.331541	111.786	-8.3973	1.3601e-24	2.7633e-22
c54688_g1	3.24273	197	-5.9248	1.4153e-24	2.8697e-22
c48946_g1	53.4564	1110.83	-4.3771	1.5616e-24	3.1601e-22
c57477_g1	15.7342	433.227	-4.7831	1.7293e-24	3.4924e-22
c48667_g1	0	255.212	#NAME?	1.7382e-24	3.5033e-22
c51850_g2	42.2477	894.281	-4.4038	1.9238e-24	3.8697e-22
c41783_g1	0.663082	119.491	-7.4935	1.9742e-24	3.963e-22
c54383_g2	48.167	984.721	-4.3536	2.2096e-24	4.4268e-22
c17349_g1	0	99.0986	#NAME?	2.3371e-24	4.673e-22
c77216_g1	0.331541	109.778	-8.3712	2.7063e-24	5.4006e-22
c55632_g1	0.917607	249.328	-8.086	2.8373e-24	5.6507e-22
c93592_g1	0	98.4522	#NAME?	3.33e-24	6.619e-22
c40203_g1	11.2004	317.18	-4.8237	3.341e-24	6.6276e-22
c34950_g1	79.1182	1644.59	-4.3776	3.3795e-24	6.691e-22
c42553_g1	0.331541	108.212	-8.3505	3.4374e-24	6.7922e-22
c6913_g1	5.31549	215.162	-5.3391	3.6636e-24	7.2249e-22
c26595_g2	3.64514	176.648	-5.5988	3.8372e-24	7.5526e-22
c7053_g1	0.504716	116.767	-7.8539	4.2271e-24	8.3038e-22
c52000_g1	0	97.179	#NAME?	4.2613e-24	8.3547e-22
c47961_g1	8.28274	257.574	-4.9587	4.4661e-24	8.7391e-22
c52716_g1	7.50753	270.197	-5.1695	4.6519e-24	9.0851e-22
c43084_g1	0.331541	627.775	-10.887	4.7377e-24	9.2347e-22
c7374_g1	5.7515	232.034	-5.3343	5.4432e-24	1.0569e-21
c77096_g1	0	324.776	#NAME?	5.4399e-24	1.0569e-21
c50307_g1	3.40109	607.622	-7.481	7.6225e-24	1.4772e-21
c84989_g1	44.8555	890.558	-4.3114	7.7819e-24	1.5052e-21
c104647_g1	1.1678	130.623	-6.8055	8.7176e-24	1.683e-21
c49406_g2	0	94.641	#NAME?	9.6182e-24	1.8533e-21
c37005_g1	10.61	292.715	-4.786	1.0049e-23	1.9326e-21
c54066_g1	126.765	2203.96	-4.1199	1.1115e-23	2.1335e-21
c48838_g1	15.688	381.5	-4.604	1.2941e-23	2.4794e-21
c53710_g1	2.76113	912.332	-8.3682	1.5277e-23	2.9213e-21
c48664_g1	183.857	3182.73	-4.1136	1.8732e-23	3.5751e-21
c23641_g2	2.90902	390.165	-7.0674	1.9437e-23	3.7027e-21
c104058_g1	2.15195	140.99	-6.0338	2.0266e-23	3.8534e-21
c45679_g1	0.331541	814.136	-11.262	2.0617e-23	3.9127e-21
c48798_g1	24.1399	1760.61	-6.1885	2.5185e-23	4.7707e-21
c48942_g1	2.0706	189.888	-6.519	2.7178e-23	5.1386e-21
c53224_g1	0	234.79	#NAME?	2.7792e-23	5.2449e-21
c34319_g1	0	144.976	#NAME?	2.879e-23	5.4229e-21
c58067_g1	1.42016	246.669	-7.4404	3.0348e-23	5.7058e-21
c51721_g1	74.7258	1201.22	-4.0067	3.9203e-23	7.3568e-21
c6324_g1	9.6964	267.688	-4.787	4.4055e-23	8.2521e-21
c27001_g1	44.4599	882.367	-4.3108	4.4268e-23	8.2765e-21
c24142_g1	151.645	5252.49	-5.1142	4.9557e-23	9.2483e-21
c24003_g1	0	89.3592	#NAME?	5.2521e-23	9.7833e-21
c47029_g2	0.252358	98.7418	-8.612	5.4872e-23	1.0202e-20
c55322_g1	1.08862	122.013	-6.8084	5.6915e-23	1.0543e-20
c51082_g1	71.0431	16605.7	-7.8688	5.7931e-23	1.0712e-20
c54550_g1	19.1985	3862.18	-7.6523	6.0674e-23	1.1198e-20
c56239_g1	9.4527	259.658	-4.7797	6.1926e-23	1.1409e-20
c71255_g1	1.15732	751.781	-9.3434	6.4863e-23	1.1928e-20
c34404_g1	24.8399	478.076	-4.2665	6.8685e-23	1.2608e-20
c56679_g1	352.668	5858.86	-4.0542	7.528e-23	1.3793e-20
c44161_g1	0.331541	133.994	-8.6588	7.8493e-23	1.4356e-20
c53151_g1	0	214.653	#NAME?	7.9119e-23	1.4444e-20
c56590_g2	0	765.446	#NAME?	8.9668e-23	1.634e-20
c50402_g1	1.49934	129.558	-6.4331	9.7436e-23	1.7724e-20
c33600_g1	6.93194	774.649	-6.8041	1.046e-22	1.8993e-20
c31948_g1	0	87.5654	#NAME?	1.084e-22	1.9647e-20
c47607_g1	1.8204	125.34	-6.1054	1.3207e-22	2.3894e-20
c48553_g1	1.49103	3406.9	-11.158	1.4164e-22	2.5581e-20
c56556_g1	24.7404	489.582	-4.3066	1.6768e-22	3.0228e-20
c49279_g2	0.252358	94.655	-8.5511	2.0052e-22	3.6085e-20
c42872_g1	179.635	2900.46	-4.0131	2.1063e-22	3.7837e-20
c55018_g5	0.663082	2333.29	-11.781	2.2008e-22	3.9463e-20
c48795_g2	0	85.074	#NAME?	2.4032e-22	4.3015e-20
c48769_g1	3455.16	46944.5	-3.7641	2.6529e-22	4.7401e-20
c17908_g1	0	84.1314	#NAME?	2.8338e-22	5.0545e-20
c42515_g1	384.341	5300.24	-3.7856	3.0275e-22	5.3904e-20
c33334_g1	0	84.2861	#NAME?	3.0459e-22	5.4135e-20
c69427_g1	0	83.4851	#NAME?	3.5528e-22	6.3033e-20
c34059_g1	1.58069	359.704	-7.8301	3.6808e-22	6.519e-20
c93690_g1	11.751	305.01	-4.698	3.7415e-22	6.6149e-20
c61168_g1	0	83.2988	#NAME?	3.9333e-22	6.9417e-20
c5156_g1	0	187.154	#NAME?	3.9625e-22	6.9811e-20
c52701_g1	1324.17	17614.8	-3.7336	4.2209e-22	7.4233e-20
c44466_g1	1.50151	537.167	-8.4828	4.2999e-22	7.5491e-20
c59719_g1	24.4468	485.56	-4.3119	4.3787e-22	7.6696e-20
c32097_g1	9.61721	338.272	-5.1364	5.627e-22	9.8106e-20
c101179_g1	197.172	2784.37	-3.8198	5.6753e-22	9.8779e-20
c35253_g1	8.70278	260.45	-4.9034	6.1905e-22	1.0756e-19
c38470_g1	0.41289	91.005	-7.784	6.755e-22	1.1716e-19
c35374_g2	0.252358	203.969	-9.6587	7.04e-22	1.2169e-19
c60462_g1	0	128.468	#NAME?	7.0803e-22	1.2218e-19
c29727_g1	2.9195	148.848	-5.672	7.9072e-22	1.3621e-19
c36053_g1	4.93222	186.983	-5.2445	7.953e-22	1.3677e-19
c68435_g1	22.5649	487.348	-4.4328	9.0064e-22	1.5436e-19
c45955_g1	0.744432	158.863	-7.7374	9.2908e-22	1.5896e-19
c35434_g1	25.8864	536.529	-4.3734	9.5049e-22	1.6235e-19
c56161_g1	439.225	6040.05	-3.7815	1.0182e-21	1.7362e-19
c86118_g1	5.46988	563.486	-6.6867	1.0794e-21	1.8375e-19
c58295_g1	87.5913	1364.87	-3.9618	1.1359e-21	1.9303e-19
c39953_g2	1.8204	116.729	-6.0028	1.1648e-21	1.976e-19
c33418_g1	9.09804	725.612	-6.3175	1.2292e-21	2.0819e-19
c55516_g3	1.49934	123.643	-6.3657	1.2489e-21	2.1116e-19
c1694_g1	0.331541	88.5433	-8.0611	1.452e-21	2.4509e-19
c32831_g1	108.465	1546.37	-3.8336	1.5012e-21	2.5299e-19
c1457_g1	15.0942	343.698	-4.5091	1.5051e-21	2.5322e-19
c104113_g1	0	79.523	#NAME?	1.5618e-21	2.6231e-19
c24535_g1	0	79.0555	#NAME?	1.7804e-21	2.9853e-19
c56226_g1	14.7433	294.233	-4.3188	1.9072e-21	3.1927e-19
c47124_g1	14.5476	311.132	-4.4187	2.2389e-21	3.7417e-19
c47543_g1	0	78.2722	#NAME?	2.7327e-21	4.5594e-19
c27124_g1	436.655	6783.88	-3.9575	2.9776e-21	4.9598e-19
c52656_g1	1.42232	338.413	-7.8944	4.0385e-21	6.7157e-19
c93199_g1	2.48782	123.386	-5.6322	4.1416e-21	6.8759e-19
c47553_g1	0	77.027	#NAME?	4.3985e-21	7.2903e-19
c102288_g1	0.583899	92.3592	-7.3054	4.4307e-21	7.3318e-19
c32473_g1	28.8625	488.764	-4.0819	4.4428e-21	7.3397e-19
c54669_g1	13.9243	314.622	-4.4979	4.7121e-21	7.7718e-19
c101321_g1	42.04	735.066	-4.128	4.77e-21	7.8545e-19
c7641_g1	22.1377	515.458	-4.5413	5.1936e-21	8.538e-19
c32306_g1	0.252358	122.397	-8.9219	5.3107e-21	8.7162e-19
c12378_g1	11.8823	938.916	-6.3041	5.9081e-21	9.6811e-19
c46802_g1	0	75.6085	#NAME?	6.0297e-21	9.8643e-19
c32727_g1	28.0124	488.948	-4.1255	6.2335e-21	1.0181e-18
c5030_g1	4.29009	174.241	-5.3439	6.39e-21	1.042e-18
c76415_g1	2.91119	200.57	-6.1064	6.5198e-21	1.0614e-18
c16409_g1	0	183.724	#NAME?	7.771e-21	1.2631e-18
c33712_g1	0	93.7796	#NAME?	7.9826e-21	1.2954e-18
c42421_g1	35.5494	556.72	-3.9691	8.0623e-21	1.3062e-18
c36052_g2	0.665249	861.362	-10.339	8.1735e-21	1.3221e-18
c42284_g1	3.82663	147.182	-5.2654	8.2486e-21	1.3321e-18
c38096_g1	284.23	3793.48	-3.7384	8.7154e-21	1.4053e-18
c51158_g1	694.136	9886.1	-3.8321	8.7968e-21	1.4161e-18
c60127_g1	3.16138	135.47	-5.4213	1.0269e-20	1.6479e-18
c37709_g1	3.40109	134.76	-5.3082	1.0446e-20	1.6736e-18
c49886_g1	17.4154	349.629	-4.3274	1.1082e-20	1.7699e-18
c53019_g1	11.1918	240.821	-4.4275	1.1298e-20	1.8015e-18
c49426_g1	258.589	3133.27	-3.5989	1.2638e-20	2.0119e-18
c54602_g1	0.836257	859.073	-10.005	1.3141e-20	2.0887e-18
c52115_g1	218.918	3067.21	-3.8085	1.3204e-20	2.0954e-18
c10336_g1	1.34097	107.456	-6.3243	1.4373e-20	2.2738e-18
c11037_g1	9.10419	204.444	-4.489	1.8606e-20	2.9388e-18
c52774_g1	16.112	335.55	-4.3803	2.0598e-20	3.2485e-18
c37092_g1	0	121.002	#NAME?	2.0643e-20	3.2504e-18
c54451_g1	2.99037	205.314	-6.1014	2.2106e-20	3.4754e-18
c60990_g1	0.41289	137.012	-8.3743	2.2561e-20	3.5414e-18
c52223_g1	2.0706	110.854	-5.7425	2.3828e-20	3.7344e-18
c49509_g1	3.32191	131.831	-5.3105	2.3942e-20	3.7465e-18
c58775_g1	0.331541	80.0773	-7.9161	2.4187e-20	3.779e-18
c57154_g2	44.0517	698.439	-3.9869	2.4886e-20	3.8821e-18
c33587_g1	3.07172	335.134	-6.7695	2.5976e-20	4.0459e-18
c45368_g1	1.40751	866.749	-9.2663	2.6578e-20	4.1332e-18
c55611_g1	1.90392	104.184	-5.774	2.9659e-20	4.6054e-18
c24270_g1	0.41289	225.303	-9.0919	3.1542e-20	4.8902e-18
c17126_g1	389.097	4414.09	-3.5039	3.1973e-20	4.9494e-18
c42466_g1	0	71.5216	#NAME?	3.3005e-20	5.1013e-18
c35278_g2	0	70.7393	#NAME?	3.573e-20	5.5141e-18
c54052_g1	16.56	316.128	-4.2547	3.6679e-20	5.6518e-18
c51227_g1	34.4345	570.077	-4.0492	4.0819e-20	6.2802e-18
c53670_g2	0	70.5662	#NAME?	4.396e-20	6.7531e-18
c50535_g1	41.9038	627.267	-3.9039	4.4832e-20	6.8765e-18
c51291_g1	25.6353	405.424	-3.9832	4.4934e-20	6.8817e-18
c54749_g1	9.63636	215.724	-4.4846	4.5036e-20	6.8869e-18
c57296_g1	6562.49	79486.7	-3.5984	4.7078e-20	7.1883e-18
c101336_g1	11.084	244.785	-4.465	5.0876e-20	7.7565e-18
c56356_g1	34.072	497.835	-3.869	5.2526e-20	7.9958e-18
c51876_g1	0.331541	448.095	-10.4	5.4021e-20	8.211e-18
c35415_g2	19.1686	325.838	-4.0873	5.6563e-20	8.5715e-18
c54512_g1	3.00085	184.119	-5.9391	6.1354e-20	9.2837e-18
c56746_g1	48.0483	707.188	-3.8795	6.4479e-20	9.7418e-18
c93003_g1	32.1418	569.44	-4.147	6.8797e-20	1.0379e-17
c26475_g1	0.252358	311.102	-10.268	6.9591e-20	1.0483e-17
c92975_g1	827.133	10561.9	-3.6746	6.985e-20	1.0506e-17
c55808_g1	15.6908	314.082	-4.3232	7.2488e-20	1.0887e-17
c56682_g1	0	69.0274	#NAME?	7.5552e-20	1.133e-17
c48508_g2	0.252358	84.1007	-8.3805	8.3679e-20	1.253e-17
c53224_g2	0	90.2962	#NAME?	9.3032e-20	1.3889e-17
c40585_g1	2.16459	110.227	-5.6702	9.7193e-20	1.4489e-17
c36547_g1	10.5478	219.12	-4.3767	9.7937e-20	1.4578e-17
c93616_g1	0	179.761	#NAME?	9.8958e-20	1.4709e-17
c40078_g1	143.801	1812.84	-3.6561	1.0428e-19	1.5477e-17
c56848_g2	11.8262	246.872	-4.3837	1.078e-19	1.5976e-17
c10677_g1	0	67.6304	#NAME?	1.1699e-19	1.7312e-17
c11625_g1	0	68.1007	#NAME?	1.2263e-19	1.8119e-17
c69128_g1	0	67.814	#NAME?	1.2641e-19	1.8651e-17
c49998_g1	5.89108	155.62	-4.7233	1.3189e-19	1.9432e-17
c20127_g1	0.836257	173.702	-7.6985	1.5846e-19	2.3244e-17
c95549_g1	4.05587	126.98	-4.9684	2.0709e-19	3.0334e-17
c55018_g1	0.252358	704.243	-11.446	2.2298e-19	3.2614e-17
c56247_g1	55.5724	664.632	-3.5801	2.239e-19	3.2701e-17
c57215_g2	0.504716	79.2754	-7.2953	2.9028e-19	4.2334e-17
c24541_g1	2.40864	106.103	-5.4611	2.9349e-19	4.274e-17
c18036_g1	2.7633	120.591	-5.4476	2.9777e-19	4.33e-17
c95128_g1	0.252358	73.1608	-8.1795	3.0058e-19	4.3646e-17
c22757_g1	1.24915	91.0767	-6.1881	3.3558e-19	4.8658e-17
c84628_g1	17.9071	316.095	-4.1418	3.5012e-19	5.0693e-17
c56699_g1	38.479	620.491	-4.0113	3.5355e-19	5.1117e-17
c40217_g2	0.663082	163.245	-7.9436	3.5444e-19	5.1138e-17
c41070_g1	3.05908	110.15	-5.1702	3.5861e-19	5.1627e-17
c53408_g1	0	65.3271	#NAME?	4.016e-19	5.7733e-17
c28253_g1	26.9438	358.621	-3.7344	4.0511e-19	5.8154e-17
c56586_g1	68.6843	1140.43	-4.0535	4.1723e-19	5.9809e-17
c62913_g1	0	64.7422	#NAME?	4.2842e-19	6.1326e-17
c36460_g1	52.0427	728.886	-3.8079	4.6192e-19	6.6028e-17
c36116_g1	15.9551	274.008	-4.1021	4.781e-19	6.8244e-17
c38134_g1	80.1949	936.213	-3.5453	4.953e-19	7.0598e-17
c51343_g2	0.331541	71.7042	-7.7567	4.9715e-19	7.0762e-17
c51537_g2	0	191.387	#NAME?	5.1692e-19	7.3473e-17
c102123_g1	2.23546	98.8294	-5.4663	5.1946e-19	7.3729e-17
c12876_g1	0	636.578	#NAME?	5.258e-19	7.4525e-17
c94422_g1	190.766	2118.21	-3.473	5.3796e-19	7.6141e-17
c29723_g1	1388.28	14390.2	-3.3737	5.6735e-19	8.0188e-17
c1481_g1	0	63.0164	#NAME?	7.7752e-19	1.0974e-16
c51795_g1	0	220.144	#NAME?	8.182e-19	1.1516e-16
c11039_g1	1.99358	297.686	-7.2223	8.5883e-19	1.2071e-16
c22723_g1	3.91014	125.079	-4.9995	9.001e-19	1.2633e-16
c45857_g1	0	63.4924	#NAME?	9.1835e-19	1.2871e-16
c29521_g1	0	62.9857	#NAME?	9.5527e-19	1.337e-16
c27035_g1	10.0641	491.382	-5.6096	9.8537e-19	1.3772e-16
c53387_g1	7.39042	165.913	-4.4886	9.9054e-19	1.3826e-16
c41301_g1	38.6263	563.972	-3.868	1.215e-18	1.6842e-16
c52922_g1	0	404.985	#NAME?	1.3247e-18	1.8337e-16
c93360_g1	9.12766	180.108	-4.3025	1.41e-18	1.9491e-16
c27290_g1	6.73998	160.427	-4.573	1.4553e-18	2.009e-16
c15809_g1	0	81.1165	#NAME?	1.6721e-18	2.3051e-16
c45026_g1	0	61.2104	#NAME?	1.7653e-18	2.4302e-16
c29632_g1	92.1542	1159.59	-3.6534	1.872e-18	2.5737e-16
c17124_g1	33.2769	460.278	-3.7899	1.9519e-18	2.6799e-16
c52491_g1	0.331541	371.639	-10.13	2.0425e-18	2.8004e-16
c54488_g1	0.41289	67.746	-7.3582	2.2808e-18	3.1229e-16
c50822_g2	4.75471	136.764	-4.8462	2.4225e-18	3.3124e-16
c52780_g1	40.1163	2449.4	-5.9321	2.5065e-18	3.4227e-16
c32764_g1	0	65.6774	#NAME?	2.5478e-18	3.4743e-16
c54712_g1	367.839	3911.9	-3.4107	2.5625e-18	3.4896e-16
c28975_g1	0	60.3928	#NAME?	2.6496e-18	3.601e-16
c56206_g1	17.974	288.255	-4.0034	2.6514e-18	3.601e-16
c15030_g1	0.665249	325.025	-8.9324	2.8286e-18	3.8323e-16
c51878_g1	76.0956	2072.38	-4.7673	2.8293e-18	3.8323e-16
c4197_g1	5.13184	127.868	-4.639	2.9584e-18	4.0017e-16
c50543_g1	552.717	5987.72	-3.4374	3.051e-18	4.1214e-16
c12207_g1	67.075	857.63	-3.6765	3.0859e-18	4.163e-16
c18097_g1	5.14231	131.216	-4.6734	3.1065e-18	4.1853e-16
c51542_g1	0.663082	72.9951	-6.7825	3.2481e-18	4.3701e-16
c53556_g1	0.665249	72.8581	-6.7751	3.2881e-18	4.4181e-16
c38864_g1	7.5784	167.322	-4.4646	3.3059e-18	4.436e-16
c56247_g3	0.252358	78.888	-8.2882	3.4463e-18	4.6183e-16
c30177_g1	14.9848	229.704	-3.9382	3.4786e-18	4.6554e-16
c663_g2	415.224	4399.4	-3.4053	3.491e-18	4.6659e-16
c52963_g1	253.622	2904.19	-3.5174	3.8017e-18	5.0744e-16
c25664_g1	1.83088	92.1757	-5.6538	3.9126e-18	5.2155e-16
c29882_g2	0.41289	1944.36	-12.201	3.9972e-18	5.3212e-16
c46118_g1	2.82984	405.559	-7.1631	4.0552e-18	5.3913e-16
c49136_g1	15.7133	253.223	-4.0104	4.0957e-18	5.4379e-16
c68264_g1	14.4005	224.957	-3.9655	4.4055e-18	5.8339e-16
c68304_g1	2.91119	105.626	-5.1812	4.4842e-18	5.9303e-16
c50347_g1	0	64.6268	#NAME?	4.5754e-18	6.043e-16
c51490_g1	0	260.299	#NAME?	4.9709e-18	6.5567e-16
c35440_g1	1.40968	82.0526	-5.8631	5.3439e-18	7.0396e-16
c5087_g1	22.2964	318.324	-3.8356	5.419e-18	7.1292e-16
c32460_g1	449.565	4333.67	-3.269	5.5849e-18	7.3379e-16
c102257_g1	1.67251	90.9882	-5.7656	5.819e-18	7.6355e-16
c55257_g1	11.9337	203.26	-4.0902	5.8874e-18	7.7152e-16
c6301_g1	0	58.34	#NAME?	6.3592e-18	8.3227e-16
c59598_g6	0	58.1211	#NAME?	6.533e-18	8.539e-16
c29282_g1	0.331541	64.7628	-7.6098	6.8506e-18	8.9309e-16
c59951_g1	536.524	10640.8	-4.3098	7.2617e-18	9.4547e-16
c52678_g2	44.7454	524.335	-3.5507	7.799e-18	1.0141e-15
c51706_g1	3.82879	115.047	-4.9092	8.0036e-18	1.0394e-15
c47012_g1	3.90798	115.429	-4.8844	8.386e-18	1.0876e-15
c49482_g3	0	57.7123	#NAME?	8.4915e-18	1.0999e-15
c50622_g1	87.4255	938.672	-3.4245	9.1706e-18	1.1863e-15
c15959_g1	0	57.567	#NAME?	9.6165e-18	1.2424e-15
c102148_g1	5.00923	134.634	-4.7483	9.7381e-18	1.2565e-15
c57357_g1	1.40751	1908.65	-10.405	1.0146e-17	1.3075e-15
c55154_g1	0	57.1199	#NAME?	1.0168e-17	1.3086e-15
c93311_g1	4.38524	114.052	-4.7009	1.0602e-17	1.3627e-15
c50254_g1	64.3661	761.998	-3.5654	1.0947e-17	1.4053e-15
c46222_g1	5.67232	140.625	-4.6318	1.1287e-17	1.4471e-15
c56419_g1	27.3131	399.739	-3.8714	1.2072e-17	1.5458e-15
c23641_g1	0	140.716	#NAME?	1.2178e-17	1.5574e-15
c32338_g1	2.23329	88.4046	-5.3069	1.2477e-17	1.5936e-15
c36976_g1	0	239.443	#NAME?	1.3491e-17	1.7209e-15
c16519_g1	38.9601	480.307	-3.6239	1.4071e-17	1.7927e-15
c54330_g1	17.3858	811.227	-5.5441	1.4268e-17	1.8155e-15
c40386_g1	0	56.4	#NAME?	1.5346e-17	1.9501e-15
c12276_g1	128.528	1290.84	-3.3282	1.7086e-17	2.1686e-15
c84897_g1	255.215	2580.31	-3.3378	1.8296e-17	2.3192e-15
c49051_g1	5.21319	2288.11	-8.7778	1.901e-17	2.4067e-15
c16057_g1	2.4983	95.7092	-5.2596	1.9942e-17	2.5215e-15
c59325_g3	17.3337	269.367	-3.9579	2.2316e-17	2.8182e-15
c69390_g1	0.41289	62.0628	-7.2318	2.238e-17	2.8227e-15
c24225_g1	0.331541	62.0544	-7.5482	2.2604e-17	2.8473e-15
c49164_g1	0.252358	63.9049	-7.9843	2.2659e-17	2.8508e-15
c53950_g2	3.48028	102.653	-4.8824	2.3187e-17	2.9135e-15
c86605_g1	0	55.3075	#NAME?	2.4395e-17	3.0615e-15
c92993_g1	0.41289	107.716	-8.0273	2.4881e-17	3.1186e-15
c61158_g1	12.8021	207.718	-4.0202	2.5757e-17	3.2244e-15
c101363_g1	53.8691	710.558	-3.7214	2.7464e-17	3.4296e-15
c54134_g3	1.16996	76.7662	-6.0359	2.9957e-17	3.7362e-15
c51955_g2	2.33776	93.7627	-5.3258	3.0426e-17	3.79e-15
c17466_g2	0.825781	67.0678	-6.3437	3.057e-17	3.8033e-15
c87439_g1	0.252358	61.4191	-7.9271	3.3211e-17	4.1268e-15
c4984_g1	63.8165	730.941	-3.5178	3.338e-17	4.1426e-15
c49361_g1	43.6495	468.036	-3.4226	3.676e-17	4.5454e-15
c50488_g1	700.151	6962.67	-3.3139	3.688e-17	4.5546e-15
c42097_g1	15.5968	246.604	-3.9829	4.1672e-17	5.1401e-15
c52028_g1	177.382	1904.27	-3.4243	4.2141e-17	5.1852e-15
c68221_g1	5.58266	451.923	-6.339	4.2098e-17	5.1852e-15
c54218_g2	0	71.0114	#NAME?	4.5766e-17	5.6244e-15
c55890_g1	11.7692	184.444	-3.9701	4.7391e-17	5.817e-15
c60791_g1	0	54.0306	#NAME?	4.9777e-17	6.1024e-15
c60352_g1	2.31681	83.88	-5.1781	5.2208e-17	6.3928e-15
c43740_g1	0.252358	60.0566	-7.8947	5.2707e-17	6.446e-15
c59306_g1	0	53.5789	#NAME?	5.2831e-17	6.4533e-15
c6576_g1	55.8527	647.374	-3.5349	5.4085e-17	6.5985e-15
c45633_g2	7.06321	139.584	-4.3047	5.5039e-17	6.7068e-15
c14993_g1	0.41289	60.0891	-7.1852	5.7176e-17	6.9522e-15
c39912_g1	0	53.8154	#NAME?	5.7191e-17	6.9522e-15
c51311_g1	8.04086	357.01	-5.4725	5.9124e-17	7.1786e-15
c55850_g1	107.59	1261.69	-3.5517	5.9713e-17	7.2413e-15
c105324_g1	3.15307	95.9981	-4.9282	5.995e-17	7.2613e-15
c68851_g1	0	96.2969	#NAME?	6.1837e-17	7.4809e-15
c14984_g1	0	53.3991	#NAME?	6.7508e-17	8.1376e-15
c56354_g1	1.59333	82.7633	-5.6989	6.9911e-17	8.4172e-15
c42826_g1	6.55633	131.09	-4.3215	7.5508e-17	9.0586e-15
c49041_g1	0	89.8482	#NAME?	7.6471e-17	9.1632e-15
c8690_g1	0	88.7976	#NAME?	8.3147e-17	9.9514e-15
c42630_g1	919.952	8012.02	-3.1225	8.6844e-17	1.0382e-14
c85072_g1	0	52.6465	#NAME?	9.3265e-17	1.1123e-14
c5006_g1	0	131.375	#NAME?	9.4947e-17	1.131e-14
c56691_g1	86.3186	915.047	-3.4061	9.8488e-17	1.1718e-14
c53961_g1	1.08862	73.1851	-6.071	9.8636e-17	1.1722e-14
c44883_g1	1.32833	190.205	-7.1618	1.0242e-16	1.2157e-14
c19322_g1	51.6475	592.133	-3.5192	1.0391e-16	1.2319e-14
c1437_g1	9.22996	160.369	-4.1189	1.0482e-16	1.2412e-14
c43643_g1	7.40523	143.223	-4.2736	1.1471e-16	1.3568e-14
c49294_g1	0	245.851	#NAME?	1.1514e-16	1.3602e-14
c58678_g1	7.56576	254.392	-5.0714	1.1715e-16	1.3824e-14
c53891_g1	5.24678	548.854	-6.7088	1.1995e-16	1.4138e-14
c44426_g1	15.6778	210.895	-3.7497	1.4108e-16	1.6589e-14
c46637_g1	1674.04	41258.1	-4.6233	1.4532e-16	1.7068e-14
c53737_g1	8.96063	150.72	-4.0721	1.5779e-16	1.8511e-14
c46247_g1	8.85435	140.695	-3.99	1.6344e-16	1.913e-14
c59735_g1	2.24161	116.641	-5.7014	1.6814e-16	1.9634e-14
c50602_g1	0	51.1089	#NAME?	1.8027e-16	2.1027e-14
c6607_g1	3.2532	354.274	-6.7669	1.9403e-16	2.2553e-14
c48099_g1	3.73697	98.5648	-4.7211	2.1382e-16	2.4824e-14
c33541_g1	0	452.677	#NAME?	2.2813e-16	2.6394e-14
c60407_g1	0.331541	248.582	-9.5503	2.279e-16	2.6394e-14
c46105_g1	93.5109	938.307	-3.3269	2.3498e-16	2.7156e-14
c40654_g1	0	101.123	#NAME?	2.3973e-16	2.7642e-14
c27309_g1	44.9848	695.848	-3.9513	2.458e-16	2.8309e-14
c11757_g1	0	50.4979	#NAME?	2.4623e-16	2.8326e-14
c48477_g1	324.903	2766.94	-3.0902	2.4831e-16	2.8533e-14
c54717_g1	0	50.2688	#NAME?	2.5423e-16	2.918e-14
c105311_g1	1.58286	74.9212	-5.5648	2.6352e-16	3.0212e-14
c45470_g1	131.836	1256.57	-3.2527	2.751e-16	3.1503e-14
c58906_g3	21.9974	246.754	-3.4877	3.1065e-16	3.5534e-14
c68297_g1	32.5896	744.118	-4.513	3.1427e-16	3.5907e-14
c84833_g1	165.021	1563.86	-3.2444	3.2111e-16	3.6605e-14
c52819_g1	9.76113	147.619	-3.9187	3.2713e-16	3.725e-14
c52223_g2	4.41486	107.292	-4.603	3.5659e-16	4.0559e-14
c55131_g2	107.087	1060.58	-3.308	3.6973e-16	4.2006e-14
c51945_g1	7.71148	133.41	-4.1127	3.8446e-16	4.363e-14
c38726_g1	0	49.7025	#NAME?	3.8813e-16	4.3997e-14
c84624_g1	83.363	806.916	-3.2749	4.0512e-16	4.5872e-14
c52820_g2	24.2302	300.121	-3.6307	4.0666e-16	4.5994e-14
c58775_g3	0	49.1874	#NAME?	4.685e-16	5.2811e-14
c58397_g3	0	49.0524	#NAME?	4.776e-16	5.3777e-14
c16027_g1	0	49.018	#NAME?	4.7996e-16	5.3982e-14
c58011_g1	8.27508	332.324	-5.3277	5.3286e-16	5.9864e-14
c57595_g3	26.803	323.48	-3.5932	5.5752e-16	6.2565e-14
c17601_g1	1.07597	64.4954	-5.9055	5.6326e-16	6.3139e-14
c94778_g1	58.8488	620.409	-3.3981	5.9227e-16	6.6317e-14
c12030_g1	19.5959	239.405	-3.6108	6.7511e-16	7.5425e-14
c53464_g1	5.74102	446.407	-6.2809	7.1041e-16	7.9282e-14
c35782_g1	12.7081	501.535	-5.3025	7.1161e-16	7.9327e-14
c4958_g1	2.65666	332.118	-6.9659	7.2332e-16	8.0544e-14
c86303_g1	77.8924	761.977	-3.2902	7.3483e-16	8.1735e-14
c55550_g1	4.47923	100.316	-4.4852	7.5141e-16	8.3487e-14
c12448_g1	6.22045	117.09	-4.2345	7.772e-16	8.6257e-14
c18258_g2	0	48.039	#NAME?	7.8271e-16	8.6773e-14
c11095_g1	0.663082	58.6707	-6.4673	8.2353e-16	9.1198e-14
c57104_g3	2.23329	74.9435	-5.0686	8.3574e-16	9.2449e-14
c36052_g3	0.504716	187.671	-8.5385	8.4201e-16	9.304e-14
c44020_g1	10.892	166.302	-3.9325	8.795e-16	9.7077e-14
c41126_g2	0.665249	58.4546	-6.4573	9.3547e-16	1.0314e-13
c38923_g1	48.6126	753.041	-3.9533	9.4233e-16	1.0378e-13
c44727_g1	0.252358	1014.76	-11.973	9.5965e-16	1.0558e-13
c50768_g1	0.917607	62.831	-6.0975	1.0005e-15	1.0994e-13
c55064_g2	4.50668	105.541	-4.5496	1.0845e-15	1.1892e-13
c23940_g1	9.72818	183.602	-4.2383	1.1403e-15	1.249e-13
c54250_g2	74.7679	709.291	-3.2459	1.1578e-15	1.2669e-13
c48954_g1	19.7054	260.517	-3.7247	1.1639e-15	1.2722e-13
c23493_g1	14.5842	187.024	-3.6808	1.2407e-15	1.3531e-13
c27579_g1	0	46.9568	#NAME?	1.3038e-15	1.4204e-13
c98801_g1	0	46.7995	#NAME?	1.5017e-15	1.6342e-13
c85114_g1	0	445.741	#NAME?	1.5284e-15	1.6616e-13
c37087_g1	22.7961	254.89	-3.483	1.5655e-15	1.7001e-13
c35915_g1	164.216	1361.74	-3.0518	1.6303e-15	1.7666e-13
c55277_g2	53.5322	543.018	-3.3425	1.6682e-15	1.8057e-13
c39720_g1	1.07597	109.259	-6.666	1.7852e-15	1.9296e-13
c59192_g5	20.4156	234.622	-3.5226	1.7865e-15	1.9296e-13
c60826_g1	8.41033	140.38	-4.061	1.9425e-15	2.0959e-13
c41126_g3	9.65514	151.863	-3.9753	2.0435e-15	2.2024e-13
c47589_g2	0.41289	51.8093	-6.9713	2.0502e-15	2.2074e-13
c54780_g1	0.41289	51.677	-6.9676	2.0856e-15	2.2406e-13
c55131_g1	94.756	878.587	-3.2129	2.1979e-15	2.3588e-13
c1640_g1	0	45.8299	#NAME?	2.2011e-15	2.3597e-13
c59521_g1	7.53065	139.895	-4.2154	2.2333e-15	2.3917e-13
c36591_g2	0	45.936	#NAME?	2.4404e-15	2.6079e-13
c53765_g2	16.0173	197.226	-3.6221	2.4873e-15	2.6552e-13
c51931_g2	0	91.9029	#NAME?	2.5139e-15	2.6808e-13
c17098_g1	28.1755	302.423	-3.4241	2.6452e-15	2.8179e-13
c48948_g1	125.296	1116.96	-3.1562	2.8492e-15	3.0288e-13
c80695_g1	5.7179	105.206	-4.2016	2.8534e-15	3.0301e-13
c45723_g1	42.111	416.997	-3.3078	2.9079e-15	3.0847e-13
c52137_g1	0	45.5328	#NAME?	2.9233e-15	3.0977e-13
c53662_g1	1.73906	1709.22	-9.9408	2.9979e-15	3.1734e-13
c56525_g2	9.81784	149.452	-3.9281	3.0459e-15	3.2208e-13
c5022_g1	1.83088	71.9417	-5.2962	3.1628e-15	3.341e-13
c37123_g1	13.5129	169.946	-3.6527	3.2213e-15	3.3992e-13
c41723_g1	90.3432	938.636	-3.3771	3.3279e-15	3.508e-13
c59543_g2	0	45.0447	#NAME?	3.5506e-15	3.7388e-13
c51992_g3	0	93.9547	#NAME?	3.5774e-15	3.7631e-13
c44743_g1	7.19412	112.876	-3.9718	3.585e-15	3.7672e-13
c52428_g2	108.368	1000.5	-3.2067	4.2243e-15	4.4343e-13
c34788_g1	5.15712	120.546	-4.5469	4.4221e-15	4.6372e-13
c69684_g1	0.663082	158.023	-7.8967	4.687e-15	4.9099e-13
c102239_g1	0	115.584	#NAME?	5.1392e-15	5.378e-13
c48912_g1	0	248.176	#NAME?	5.2263e-15	5.4634e-13
c51429_g1	0.583899	494.874	-9.7271	5.3443e-15	5.581e-13
c43625_g1	7.58888	462.771	-5.9303	5.7079e-15	5.9423e-13
c40588_g1	73.2963	679.064	-3.2117	5.8213e-15	6.054e-13
c7374_g2	2.56484	72.9699	-4.8304	6.7585e-15	7.0214e-13
c104890_g1	2.57748	75.9662	-4.8813	7.2688e-15	7.5438e-13
c58397_g1	9.10303	144.867	-3.9922	7.3393e-15	7.6091e-13
c48529_g1	12.9731	168.859	-3.7022	7.4685e-15	7.7352e-13
c54144_g1	2120.66	31496.8	-3.8926	7.9187e-15	8.193e-13
c44376_g1	86.4455	797.142	-3.205	8.1043e-15	8.3764e-13
c95643_g1	6.79604	109.502	-4.0101	8.3269e-15	8.5977e-13
c56062_g1	62.33	548.515	-3.1375	8.3421e-15	8.6046e-13
c29406_g1	87.1389	769.16	-3.1419	8.5139e-15	8.7728e-13
c61834_g1	4.15817	91.7613	-4.4639	8.868e-15	9.1283e-13
c41445_g1	10.2961	381.717	-5.2123	8.9376e-15	9.1906e-13
c34558_g1	117.901	2072.54	-4.1358	9.165e-15	9.4148e-13
c56379_g1	47.3666	5850.83	-6.9486	9.4359e-15	9.6734e-13
c56427_g1	2.07276	68.0021	-5.036	9.7e-15	9.934e-13
c45664_g1	146.493	1132.05	-2.95	9.7459e-15	9.9709e-13
c45035_g1	13.3006	167.721	-3.6565	9.9442e-15	1.0163e-12
c33532_g1	85.2051	738.398	-3.1154	1.0021e-14	1.0231e-12
c8457_g1	0	43.0348	#NAME?	1.0068e-14	1.0269e-12
c85558_g1	0.825781	53.2063	-6.0097	1.0309e-14	1.0494e-12
c46755_g1	0	181.379	#NAME?	1.0882e-14	1.1065e-12
c43648_g2	67.457	590.559	-3.13	1.1194e-14	1.1372e-12
c45662_g1	0	43.0339	#NAME?	1.139e-14	1.1559e-12
c51320_g2	0	437	#NAME?	1.2031e-14	1.2197e-12
c10345_g1	12.5179	267.39	-4.4169	1.227e-14	1.2414e-12
c79363_g1	0.917607	56.6784	-5.9488	1.32e-14	1.3342e-12
c63890_g1	4.71895	89.8649	-4.2512	1.3836e-14	1.3971e-12
c55737_g1	186.656	1436.76	-2.9444	1.4573e-14	1.47e-12
c51446_g1	3.15307	77.3464	-4.6165	1.464e-14	1.4753e-12
c53395_g1	28.405	1504.65	-5.7271	1.482e-14	1.492e-12
c4282_g1	0.663082	52.165	-6.2978	1.485e-14	1.4935e-12
c51499_g1	3.40543	80.4786	-4.5627	1.5476e-14	1.5549e-12
c44483_g1	29.9213	315.887	-3.4002	1.6153e-14	1.6197e-12
c61537_g1	0	42.0699	#NAME?	1.7017e-14	1.7046e-12
c32316_g1	222.177	1824.77	-3.0379	1.729e-14	1.7302e-12
c24478_g1	1.40751	59.6104	-5.4043	1.8356e-14	1.8333e-12
c14107_g1	0.41289	47.3042	-6.8401	1.8497e-14	1.8456e-12
c1231_g1	0	41.8864	#NAME?	1.9851e-14	1.9787e-12
c17317_g1	67.1978	576.012	-3.0996	2.1778e-14	2.1686e-12
c93444_g1	0	41.6061	#NAME?	2.3538e-14	2.3392e-12
c18661_g1	0	41.5958	#NAME?	2.3577e-14	2.3409e-12
c42600_g1	0	59.345	#NAME?	2.3866e-14	2.3672e-12
c24213_g1	31.2077	310.474	-3.3145	2.414e-14	2.392e-12
c54280_g1	66.2361	574.806	-3.1174	2.442e-14	2.4174e-12
c45080_g1	34.08	309.953	-3.1851	2.4664e-14	2.4391e-12
c29882_g3	0.825781	498.632	-9.238	2.8203e-14	2.781e-12
c53095_g1	128.375	1145.73	-3.1578	2.8736e-14	2.8308e-12
c1907_g1	0	41.133	#NAME?	2.8823e-14	2.8337e-12
c50642_g1	0	41.1348	#NAME?	2.8814e-14	2.8337e-12
c18069_g1	0	41.0185	#NAME?	2.937e-14	2.8847e-12
c44901_g1	0	126.751	#NAME?	2.9721e-14	2.9164e-12
c44203_g1	14.1766	179.058	-3.6588	3.0745e-14	3.0139e-12
c51161_g1	2.75065	127.97	-5.5399	3.1135e-14	3.0492e-12
c44561_g1	0	83.3735	#NAME?	3.288e-14	3.2138e-12
c51011_g1	87.4984	1081.11	-3.6271	3.2915e-14	3.2141e-12
c56998_g1	34.0452	314.17	-3.206	3.5607e-14	3.4736e-12
c57122_g1	104.704	813.753	-2.9583	3.74e-14	3.645e-12
c11814_g1	1.40968	57.3127	-5.3454	3.8571e-14	3.7555e-12
c46728_g1	4.56275	86.2867	-4.2412	3.9044e-14	3.7979e-12
c553_g1	112.649	4547.45	-5.3352	3.9389e-14	3.8241e-12
c52322_g1	8.3185	353.689	-5.41	4.0175e-14	3.8966e-12
c58123_g2	7.56359	113.23	-3.904	4.4207e-14	4.2836e-12
c41508_g1	3.23225	250.04	-6.2735	4.9948e-14	4.8259e-12
c39682_g1	0	40.0535	#NAME?	5.0334e-14	4.8586e-12
c27728_g1	7.82028	115.926	-3.8898	5.3661e-14	5.1747e-12
c33667_g1	102.487	1084.81	-3.4039	5.6591e-14	5.4469e-12
c103678_g1	40.3459	367.112	-3.1857	5.9344e-14	5.7065e-12
c93838_g1	0.665249	79.8137	-6.9066	5.9405e-14	5.7068e-12
c59872_g1	49.2062	1354.8	-4.7831	6.0624e-14	5.8184e-12
c37499_g1	0.252358	44.8864	-7.4747	6.0942e-14	5.8434e-12
c93786_g1	0	112.982	#NAME?	6.4508e-14	6.1677e-12
c51550_g2	79.8212	656.836	-3.0407	7.0851e-14	6.7677e-12
c56075_g1	139.169	1105.71	-2.9901	7.254e-14	6.9225e-12
c59992_g1	1.9831	59.6486	-4.9107	7.3266e-14	6.9851e-12
c71050_g1	0	39.3196	#NAME?	7.3489e-14	6.9998e-12
c61666_g1	2.57965	69.5565	-4.7529	7.3798e-14	7.0225e-12
c36552_g1	0.331541	70.9106	-7.7407	7.576e-14	7.1957e-12
c18084_g1	7.03576	99.7971	-3.8262	7.7133e-14	7.3192e-12
c45328_g1	0	103.584	#NAME?	7.8059e-14	7.3932e-12
c46234_g1	2.09805	68.8328	-5.036	8.0817e-14	7.6471e-12
c7568_g1	2.56917	65.6857	-4.6762	8.0918e-14	7.6496e-12
c51528_g2	0.583899	81.5507	-7.1258	8.5016e-14	8.0219e-12
c43465_g1	19.3078	189.077	-3.2917	8.5208e-14	8.0325e-12
c82432_g1	0	39.098	#NAME?	8.6739e-14	8.1692e-12
c31366_g1	0	39.0485	#NAME?	8.7473e-14	8.2306e-12
c21283_g1	0	45.9128	#NAME?	8.9357e-14	8.4001e-12
c51720_g1	53.9296	468.911	-3.1202	8.9734e-14	8.4214e-12
c57412_g1	72.3776	594.455	-3.038	8.9752e-14	8.4214e-12
c52134_g1	0.41289	44.0035	-6.7357	9.7098e-14	9.0939e-12
c101550_g1	141.013	978.048	-2.7941	9.8183e-14	9.1869e-12
c17250_g1	0.41289	43.697	-6.7256	1.0156e-13	9.4945e-12
c89044_g1	0	38.7077	#NAME?	1.1999e-13	1.1196e-11
c48584_g1	0	38.4749	#NAME?	1.2487e-13	1.1641e-11
c107904_g1	0	38.404	#NAME?	1.4391e-13	1.3366e-11
c21507_g1	14.049	217.891	-3.9551	1.4389e-13	1.3366e-11
c46358_g1	23.0458	225.945	-3.2934	1.442e-13	1.338e-11
c56798_g1	12.5371	143.223	-3.514	1.5041e-13	1.3945e-11
c48525_g1	3.30927	69.7372	-4.3973	1.5201e-13	1.408e-11
c36752_g1	8.73139	117.961	-3.756	1.5265e-13	1.4126e-11
c55875_g1	0.825781	328.05	-8.6339	1.5318e-13	1.4162e-11
c68191_g1	0	117.015	#NAME?	1.5434e-13	1.4256e-11
c38367_g1	0	37.889	#NAME?	1.5734e-13	1.452e-11
c48361_g1	0	58.138	#NAME?	1.595e-13	1.4706e-11
c60146_g1	459.728	3283.86	-2.8365	1.6334e-13	1.5046e-11
c57092_g1	97.1963	1308.91	-3.7513	1.6365e-13	1.5061e-11
c43568_g2	3.99764	80.664	-4.3347	1.785e-13	1.6397e-11
c1982_g1	0	37.8126	#NAME?	1.8158e-13	1.6666e-11
c48011_g1	136.65	1081.05	-2.9839	1.8269e-13	1.6752e-11
c60724_g1	0	37.753	#NAME?	1.8348e-13	1.6809e-11
c59007_g1	25.4063	452.168	-4.1536	1.9317e-13	1.7681e-11
c22420_g1	110.929	793.784	-2.8391	1.9398e-13	1.7739e-11
c38272_g1	30.7644	291.516	-3.2442	1.9486e-13	1.7804e-11
c57477_g2	46.3513	380.888	-3.0387	2.1228e-13	1.9342e-11
c39606_g1	10.7977	130.68	-3.5973	2.1299e-13	1.9389e-11
c56746_g2	44.3934	390.989	-3.1387	2.2059e-13	2.0045e-11
c77089_g1	0	37.4196	#NAME?	2.2164e-13	2.0122e-11
c107898_g1	0	37.3954	#NAME?	2.2259e-13	2.019e-11
c34964_g1	2932.1	18935	-2.691	2.2585e-13	2.0467e-11
c44964_g1	158.205	1183.17	-2.9028	2.3103e-13	2.0899e-11
c4678_g1	90.1682	998.99	-3.4698	2.546e-13	2.3011e-11
c76541_g1	1.16996	53.5602	-5.5166	2.5548e-13	2.3069e-11
c59613_g2	0	37.346	#NAME?	2.5599e-13	2.3095e-11
c38666_g1	10.9455	127.894	-3.5465	2.5997e-13	2.3412e-11
c77648_g1	22.3845	235.506	-3.3952	2.6534e-13	2.3875e-11
c57344_g2	7.41354	108.4	-3.8701	2.7353e-13	2.459e-11
c35415_g1	13.3693	187.686	-3.8113	2.7399e-13	2.4608e-11
c534_g1	3.32191	70.7197	-4.412	3.1971e-13	2.869e-11
c14175_g1	0	36.6689	#NAME?	3.2916e-13	2.9511e-11
c22663_g1	32.8809	308.385	-3.2294	3.2986e-13	2.954e-11
c84961_g1	0.331541	41.6285	-6.9722	3.3006e-13	2.954e-11
c21849_g1	0	36.6167	#NAME?	3.3225e-13	2.9709e-11
c48459_g1	0.583899	45.557	-6.2858	3.4126e-13	3.0488e-11
c14365_g1	0.331541	41.3761	-6.9635	3.4308e-13	3.0623e-11
c57672_g1	58.1456	469.483	-3.0133	3.5263e-13	3.1448e-11
c57173_g1	53.6107	443.303	-3.0477	3.7112e-13	3.3067e-11
c54431_g1	0	96.5197	#NAME?	3.7677e-13	3.3541e-11
c26871_g1	4.32701	81.2443	-4.2308	3.8366e-13	3.4125e-11
c28286_g1	1.07814	48.6594	-5.4961	3.9763e-13	3.5336e-11
c54467_g2	0.917607	48.7237	-5.7306	4.0235e-13	3.5723e-11
c47625_g2	0	36.2684	#NAME?	4.0355e-13	3.5798e-11
c51728_g3	7.40523	102.908	-3.7967	4.5716e-13	4.0483e-11
c18012_g1	0	42.7974	#NAME?	4.6129e-13	4.0813e-11
c1937_g1	7.74508	179.352	-4.5334	4.6473e-13	4.1082e-11
c32246_g1	27.4784	236.743	-3.1069	4.9037e-13	4.331e-11
c56467_g2	5.30068	82.4625	-3.9595	5.0091e-13	4.4202e-11
c51355_g1	2.48782	60.9236	-4.614	5.0962e-13	4.4931e-11
c47797_g1	3.23225	282.757	-6.4509	5.2674e-13	4.64e-11
c12113_g1	0	48.1444	#NAME?	5.5089e-13	4.8485e-11
c58230_g3	61.1016	434.296	-2.8294	5.6818e-13	4.9964e-11
c21695_g1	4.31039	74.1472	-4.1045	5.7135e-13	5.0198e-11
c16896_g1	5.23631	84.2079	-4.0073	6.0835e-13	5.3402e-11
c47499_g1	42.1443	326.903	-2.9555	6.5199e-13	5.7183e-11
c20298_g1	0	35.8139	#NAME?	6.5307e-13	5.7229e-11
c52764_g1	0	35.786	#NAME?	6.5636e-13	5.7436e-11
c64305_g1	0	35.7841	#NAME?	6.5659e-13	5.7436e-11
c56808_g2	10.443	118.064	-3.499	6.7369e-13	5.8882e-11
c32531_g1	19.3762	173.396	-3.1617	6.7975e-13	5.936e-11
c1594_g1	0	35.5634	#NAME?	6.8333e-13	5.962e-11
c77085_g1	4.9026	81.2498	-4.0507	6.8891e-13	6.0055e-11
c77853_g1	0	35.3427	#NAME?	7.1141e-13	6.1963e-11
c18846_g1	7.53181	95.8463	-3.6697	7.8682e-13	6.8354e-11
c49162_g1	1.15732	47.4029	-5.3561	8.11e-13	7.0394e-11
c18747_g1	0	35.2178	#NAME?	8.3231e-13	7.2181e-11
c41709_g1	0	35.2011	#NAME?	8.3486e-13	7.2341e-11
c31620_g1	28.7051	251.988	-3.134	8.4342e-13	7.3019e-11
c46331_g1	0	34.9543	#NAME?	8.7365e-13	7.5572e-11
c49366_g1	0	34.8947	#NAME?	8.8334e-13	7.6345e-11
c47817_g1	23.0559	213.666	-3.2121	9.1631e-13	7.9126e-11
c32500_g1	72.0723	508.099	-2.8176	9.3571e-13	8.0732e-11
c57211_g2	2.59012	65.1744	-4.6532	9.6514e-13	8.32e-11
c26082_g1	0.41289	77.843	-7.5587	9.7507e-13	8.3984e-11
c24266_g1	0	34.8974	#NAME?	1.01e-12	8.6848e-11
c68565_g1	7.85171	109.975	-3.808	1.0269e-12	8.8221e-11
c38485_g1	28.5203	258.266	-3.1788	1.0353e-12	8.8866e-11
c50672_g1	34.8291	726.105	-4.3818	1.0487e-12	8.9938e-11
c102242_g1	267.745	1770.2	-2.725	1.0517e-12	9.012e-11
c60390_g1	5.08625	181.978	-5.161	1.1108e-12	9.5106e-11
c53045_g1	186.748	1229.5	-2.7189	1.1265e-12	9.6372e-11
c27105_g1	120.767	841.055	-2.8	1.1688e-12	9.9899e-11
c43463_g1	0	34.6684	#NAME?	1.2063e-12	1.0302e-10
c49755_g1	0	34.4886	#NAME?	1.2471e-12	1.0624e-10
c52934_g1	0.252358	780.41	-11.595	1.247e-12	1.0624e-10
c41985_g1	31.1424	536.342	-4.1062	1.2555e-12	1.0686e-10
c41874_g1	9.31962	112.892	-3.5985	1.3487e-12	1.147e-10
c36761_g1	33.3868	264.613	-2.9865	1.3901e-12	1.1812e-10
c1778_g1	24.5915	198.568	-3.0134	1.4355e-12	1.2187e-10
c32525_g1	0	34.0499	#NAME?	1.5503e-12	1.314e-10
c8893_g1	15.1596	169.88	-3.4862	1.6209e-12	1.3715e-10
c62068_g1	0.331541	38.4274	-6.8568	1.6939e-12	1.432e-10
c32348_g1	0	66.0089	#NAME?	1.7096e-12	1.4441e-10
c50550_g1	2.74018	60.1319	-4.4558	1.7594e-12	1.4849e-10
c18319_g1	2.07276	54.6453	-4.7205	1.7741e-12	1.4961e-10
c36839_g1	0	107.086	#NAME?	1.8579e-12	1.5655e-10
c34522_g1	0.994623	45.3698	-5.5114	1.9053e-12	1.6027e-10
c35054_g1	0.331541	38.4469	-6.8575	1.9196e-12	1.6134e-10
c24855_g1	21.9937	189.772	-3.1091	1.9692e-12	1.6537e-10
c58230_g1	71.4076	460.832	-2.6901	1.9728e-12	1.6553e-10
c46167_g1	0.41289	380.681	-9.8486	2.1267e-12	1.783e-10
c77095_g1	50.195	345.418	-2.7827	2.1517e-12	1.8024e-10
c11363_g1	102.17	667.596	-2.708	2.1777e-12	1.8227e-10
c36258_g1	0	33.6438	#NAME?	2.1989e-12	1.839e-10
c47313_g1	1646.91	10235.5	-2.6357	2.2816e-12	1.9065e-10
c54097_g1	6.73348	91.981	-3.7719	2.3565e-12	1.9675e-10
c54467_g1	3.48461	65.1493	-4.2247	2.3769e-12	1.9829e-10
c49881_g1	0.41289	57.0277	-7.1098	2.3877e-12	1.9902e-10
c37080_g1	0.663082	41.4813	-5.9671	2.5174e-12	2.0966e-10
c57604_g3	3.64731	64.4106	-4.1424	2.7184e-12	2.2602e-10
c31790_g2	2.99037	62.2806	-4.3804	2.73e-12	2.268e-10
c50999_g2	0	33.1698	#NAME?	2.7601e-12	2.2911e-10
c53236_g1	14.8896	146.324	-3.2968	2.7741e-12	2.3008e-10
c22685_g1	3.83927	71.8495	-4.2261	2.823e-12	2.3395e-10
c37389_g1	316.581	2275.12	-2.8453	2.9086e-12	2.4085e-10
c35942_g1	447.143	2938.44	-2.7162	2.9238e-12	2.4191e-10
c18041_g1	57.373	433.384	-2.9172	3.0465e-12	2.5185e-10
c77508_g1	0.504716	41.1609	-6.3497	3.0506e-12	2.5198e-10
c57956_g1	35.1323	283.52	-3.0126	3.1436e-12	2.5945e-10
c23186_g1	0.41289	252.021	-9.2536	3.163e-12	2.6084e-10
c53132_g1	0.252358	55.7658	-7.7878	3.2019e-12	2.6384e-10
c45782_g1	0	32.8503	#NAME?	3.3678e-12	2.7705e-10
c49482_g1	0	32.8131	#NAME?	3.392e-12	2.7858e-10
c59705_g1	192.023	1945.29	-3.3406	3.3916e-12	2.7858e-10
c49482_g2	0.252358	37.347	-7.2094	3.427e-12	2.8123e-10
c10906_g1	1.75386	113.655	-6.018	3.5488e-12	2.9099e-10
c52163_g1	1975.68	12246.1	-2.6319	3.6524e-12	2.9924e-10
c46517_g1	3.49509	66.4169	-4.2481	3.727e-12	3.051e-10
c50074_g1	23.3886	191.271	-3.0317	3.8165e-12	3.1218e-10
c40804_g1	0	32.7479	#NAME?	3.9454e-12	3.2246e-10
c52842_g2	293.257	2904.27	-3.3079	3.9668e-12	3.2394e-10
c106186_g1	0.41289	37.0303	-6.4868	4.0054e-12	3.2683e-10
c52520_g1	0	32.2617	#NAME?	4.3339e-12	3.5335e-10
c45701_g1	51.5737	395.251	-2.9381	4.3507e-12	3.5444e-10
c35961_g1	24.606	193.621	-2.9762	4.4074e-12	3.5876e-10
c39226_g1	0	46.1261	#NAME?	4.5841e-12	3.7285e-10
c35554_g1	4.24168	70.5298	-4.0555	4.5913e-12	3.7313e-10
c58526_g5	285.177	1807.35	-2.6639	4.7123e-12	3.8266e-10
c51216_g1	2.57965	57.8157	-4.4862	4.7579e-12	3.8605e-10
c68209_g1	118.196	794.202	-2.7483	4.944e-12	4.0083e-10
c48139_g1	11.0923	124.038	-3.4832	4.9625e-12	4.0201e-10
c48372_g1	3.82446	67.6388	-4.1445	5.0487e-12	4.0865e-10
c49358_g1	0	32.1425	#NAME?	5.0964e-12	4.1219e-10
c65063_g1	17.6431	175.319	-3.3128	5.7036e-12	4.6056e-10
c54780_g5	0.252358	43.4596	-7.4281	5.9268e-12	4.782e-10
c18022_g1	0	32.0773	#NAME?	5.9356e-12	4.7853e-10
c68387_g1	0.665249	98.768	-7.214	6.0035e-12	4.8361e-10
c33045_g1	0	31.9841	#NAME?	6.0439e-12	4.8647e-10
c39932_g1	0	31.9785	#NAME?	6.0505e-12	4.8662e-10
c53577_g3	0	31.795	#NAME?	6.2713e-12	5.0357e-10
c46297_g1	124.234	890.197	-2.8411	6.2838e-12	5.0418e-10
c24423_g1	33.7353	270.072	-3.001	6.4899e-12	5.2029e-10
c85711_g1	27.9545	224.625	-3.0064	7.0869e-12	5.6726e-10
c38931_g1	15.8134	148.693	-3.2331	7.349e-12	5.8777e-10
c42041_g1	1.66204	48.6762	-4.8722	7.5593e-12	6.0411e-10
c56525_g4	2.35041	58.8746	-4.6467	8.1493e-12	6.5074e-10
c25704_g1	86.7855	903.867	-3.3806	8.6281e-12	6.8843e-10
c18390_g1	0	31.3899	#NAME?	8.9954e-12	7.1717e-10
c41126_g1	35.8383	293.952	-3.036	9.0651e-12	7.2215e-10
c59059_g1	56.002	399.789	-2.8357	9.1854e-12	7.3116e-10
c58245_g1	12.0136	112.046	-3.2214	9.3797e-12	7.4604e-10
c22528_g1	80.8201	558.386	-2.7885	9.4127e-12	7.4757e-10
c57801_g2	224.539	1718.8	-2.9364	9.4138e-12	7.4757e-10
c93517_g1	90.6336	544.775	-2.5875	9.4882e-12	7.5288e-10
c47460_g1	5.2077	84.381	-4.0182	1.0109e-11	8.0154e-10
c40162_g1	86.2844	540.741	-2.6478	1.0172e-11	8.059e-10
c23340_g1	0	31.0276	#NAME?	1.1132e-11	8.8056e-10
c6668_g1	2.90902	57.975	-4.3168	1.1233e-11	8.8783e-10
c28179_g1	0	30.8143	#NAME?	1.1615e-11	9.173e-10
c38560_g1	3.24489	60.4654	-4.2199	1.1626e-11	9.1746e-10
c53378_g1	75.898	521.514	-2.7806	1.1674e-11	9.2053e-10
c36841_g1	45.9039	337.166	-2.8768	1.1705e-11	9.2157e-10
c39122_g1	0	30.7761	#NAME?	1.1704e-11	9.2157e-10
c46004_g1	4.39788	67.2923	-3.9356	1.2227e-11	9.6041e-10
c56808_g6	0.41289	34.8854	-6.4007	1.2677e-11	9.9496e-10
c49552_g1	44.2523	329.834	-2.8979	1.3638e-11	1.0695e-09
c36052_g1	0.331541	76.4263	-7.8487	1.3793e-11	1.0809e-09
c63514_g1	0	30.6048	#NAME?	1.396e-11	1.0931e-09
c52947_g1	22.9074	178.368	-2.961	1.407e-11	1.1009e-09
c29569_g1	67.3904	458.435	-2.7661	1.4107e-11	1.102e-09
c56787_g1	14.3122	132.917	-3.2152	1.4096e-11	1.102e-09
c39965_g1	0	30.4557	#NAME?	1.4384e-11	1.1228e-09
c59308_g3	0	30.4185	#NAME?	1.4493e-11	1.1304e-09
c43147_g1	1.90175	46.9623	-4.6261	1.5571e-11	1.2136e-09
c53414_g2	101.22	666.777	-2.7197	1.5608e-11	1.2155e-09
c56514_g1	0.663082	37.808	-5.8334	1.7172e-11	1.3353e-09
c28017_g1	1.32833	43.8675	-5.0455	1.778e-11	1.3815e-09
c36591_g1	0.252358	34.3591	-7.0891	1.8656e-11	1.4484e-09
c50340_g1	20.1733	162.141	-3.0067	1.8992e-11	1.473e-09
c70012_g1	3.49509	61.6668	-4.1411	1.9002e-11	1.473e-09
c53102_g1	0.825781	37.795	-5.5163	1.9073e-11	1.4773e-09
c53532_g1	19.2854	199.36	-3.3698	1.9363e-11	1.4987e-09
c40102_g1	4.73159	68.5376	-3.8565	2.0054e-11	1.5498e-09
c29409_g1	37.0733	383.633	-3.3713	2.112e-11	1.6297e-09
c40322_g1	27.7853	214.215	-2.9467	2.1145e-11	1.6304e-09
c50258_g1	180.659	1076.12	-2.5745	2.1908e-11	1.6879e-09
c81691_g1	0	29.775	#NAME?	2.1971e-11	1.6914e-09
c59388_g1	0.41289	297.188	-9.4914	2.2072e-11	1.6979e-09
c2550_g1	1.59333	49.1101	-4.9459	2.2133e-11	1.7013e-09
c55064_g1	1.59333	138.626	-6.443	2.2604e-11	1.7362e-09
c35210_g1	44.1993	316.133	-2.8384	2.2897e-11	1.756e-09
c57794_g1	2.50877	82.9383	-5.047	2.422e-11	1.8561e-09
c27981_g1	0	35.3398	#NAME?	2.4828e-11	1.9013e-09
c59128_g5	83.2211	557.21	-2.7432	2.5329e-11	1.9381e-09
c14952_g1	0	43.6132	#NAME?	2.5378e-11	1.9404e-09
c46563_g1	184.897	1512.87	-3.0325	2.5437e-11	1.9435e-09
c94045_g1	1.34097	129.279	-6.5911	2.5938e-11	1.9787e-09
c57300_g1	20.4814	161.117	-2.9757	2.6019e-11	1.9834e-09
c47842_g1	277.337	1613.82	-2.5408	2.742e-11	2.0886e-09
c46567_g1	8.64173	92.889	-3.4261	2.7472e-11	2.0898e-09
c53414_g1	9.76394	175.301	-4.1662	2.8083e-11	2.1343e-09
c59265_g1	0.252358	33.5311	-7.0539	2.8246e-11	2.145e-09
c41042_g1	10.1895	110.784	-3.4426	2.8308e-11	2.1481e-09
c69574_g1	0.331541	33.4306	-6.6558	2.8353e-11	2.1499e-09
c31003_g1	4.73376	106.989	-4.4983	3.1735e-11	2.4028e-09
c44429_g1	0	29.3157	#NAME?	3.2199e-11	2.436e-09
c38733_g1	59.2108	436.695	-2.8827	3.246e-11	2.454e-09
c38789_g1	62.1972	393.342	-2.6609	3.3245e-11	2.5114e-09
c27524_g1	0	29.1565	#NAME?	3.3273e-11	2.5116e-09
c11529_g1	14.4128	123.696	-3.1014	3.3978e-11	2.561e-09
c13891_g1	42.6695	305.743	-2.841	3.4536e-11	2.6012e-09
c36472_g1	230.293	1375.28	-2.5782	3.5391e-11	2.6636e-09
c50953_g1	0.757075	39.6642	-5.7113	3.666e-11	2.755e-09
c33679_g1	69.9586	599.624	-3.0995	3.6931e-11	2.7732e-09
c59818_g1	0.663082	60.7281	-6.517	3.6976e-11	2.7746e-09
c37059_g1	33.9017	256.735	-2.9209	3.7421e-11	2.8038e-09
c45529_g1	14.3889	127.901	-3.152	3.8563e-11	2.8851e-09
c37290_g1	0	28.8948	#NAME?	4.0606e-11	3.0333e-09
c18319_g2	15.3995	124.199	-3.0117	4.2499e-11	3.1701e-09
c49482_g4	0.583899	36.0971	-5.95	4.3138e-11	3.213e-09
c102706_g1	4.48971	65.5842	-3.8687	4.5157e-11	3.3609e-09
c56238_g1	2.27122	54.8315	-4.5935	4.6137e-11	3.4313e-09
c11671_g1	38.2304	285.029	-2.8983	4.6214e-11	3.4345e-09
c47425_g1	80.3502	492.709	-2.6164	4.8103e-11	3.5722e-09
c53948_g1	144.02	885.821	-2.6207	4.8138e-11	3.5722e-09
c33415_g1	0.331541	32.5811	-6.6187	4.9622e-11	3.6796e-09
c22376_g1	36.0573	248.741	-2.7863	4.9786e-11	3.6891e-09
c33941_g1	0	43.8098	#NAME?	5.09e-11	3.7689e-09
c37685_g2	217.103	1315.08	-2.5987	5.1349e-11	3.7993e-09
c59201_g3	54.7311	371.41	-2.7626	5.2177e-11	3.8577e-09
c77378_g1	67.7946	435.134	-2.6822	5.227e-11	3.8618e-09
c62289_g1	1.9144	46.9027	-4.6147	5.2435e-11	3.8711e-09
c51535_g4	733.552	4101.26	-2.4831	5.6619e-11	4.177e-09
c13133_g1	1.91223	120.921	-5.9827	5.8013e-11	4.2735e-09
c18843_g1	10.4061	103.591	-3.3154	5.9529e-11	4.3788e-09
c55402_g1	0	28.3108	#NAME?	6.1419e-11	4.5145e-09
c46208_g1	4.67336	83.637	-4.1616	6.5474e-11	4.8056e-09
c70746_g1	0	80.5784	#NAME?	6.6345e-11	4.866e-09
c3061_g1	212.147	1263.52	-2.5743	6.6991e-11	4.9098e-09
c47586_g1	15.0255	137.095	-3.1897	6.8824e-11	5.0405e-09
c51050_g1	0	29.259	#NAME?	7.055e-11	5.1618e-09
c37385_g1	338.731	1812.69	-2.4199	7.2164e-11	5.2736e-09
c23619_g1	54.4848	496.606	-3.1882	7.2506e-11	5.2947e-09
c39499_g1	5.51178	74.9016	-3.7644	7.3994e-11	5.3995e-09
c42258_g1	2.99037	53.2491	-4.1544	7.4646e-11	5.4431e-09
c27189_g1	0.252358	31.7876	-6.9768	7.6504e-11	5.5665e-09
c58145_g2	6.33107	78.358	-3.6296	7.6637e-11	5.5722e-09
c25195_g1	8.85797	86.581	-3.289	7.7944e-11	5.6631e-09
c49659_g2	0	47.7606	#NAME?	8.4345e-11	6.1193e-09
c48935_g1	31.1424	212.765	-2.7723	8.8583e-11	6.4222e-09
c51955_g1	0.504716	34.9142	-6.1122	8.8979e-11	6.4463e-09
c35286_g1	12.2792	118.031	-3.2649	8.9761e-11	6.4982e-09
c52050_g1	1.08862	40.7316	-5.2256	8.9826e-11	6.4983e-09
c5200_g1	3.14874	52.6792	-4.0644	9.4983e-11	6.8664e-09
c53408_g2	0	27.5508	#NAME?	9.6835e-11	6.9953e-09
c89567_g1	2.48565	47.7662	-4.2643	9.7506e-11	7.0287e-09
c21117_g1	32.4131	233.706	-2.85	9.9907e-11	7.1914e-09
c58613_g2	377.459	1955.9	-2.3734	1.0056e-10	7.2332e-09
c43885_g1	16.5803	127.048	-2.9378	1.0141e-10	7.2891e-09
c72226_g1	4.98178	64.908	-3.7037	1.0225e-10	7.3443e-09
c6432_g1	1.07597	37.3814	-5.1186	1.0268e-10	7.3702e-09
c57061_g2	0	37.4895	#NAME?	1.0309e-10	7.3945e-09
c57108_g1	2.64835	47.4356	-4.1628	1.1065e-10	7.9307e-09
c31960_g1	0	27.2612	#NAME?	1.1948e-10	8.5455e-09
c33060_g1	0	27.2435	#NAME?	1.1994e-10	8.572e-09
c103541_g1	0	27.2211	#NAME?	1.2052e-10	8.6072e-09
c24696_g1	57.147	358.591	-2.6496	1.231e-10	8.7791e-09
c54309_g1	285.728	1661.89	-2.5401	1.2502e-10	8.9101e-09
c53452_g1	84.1869	503.423	-2.5801	1.2684e-10	9.0337e-09
c58194_g3	1.34097	123.93	-6.5301	1.3332e-10	9.468e-09
c54637_g1	4.33351	62.3458	-3.8467	1.375e-10	9.751e-09
c35564_g1	0	27.1615	#NAME?	1.4168e-10	1.0034e-08
c58753_g2	2.4043	47.2278	-4.2959	1.4434e-10	1.0215e-08
c85834_g1	0	27.0302	#NAME?	1.4572e-10	1.0305e-08
c34335_g1	1.57021	58.1594	-5.211	1.4595e-10	1.0314e-08
c32991_g1	0	27.0125	#NAME?	1.4628e-10	1.033e-08
c16201_g1	0	26.9575	#NAME?	1.4802e-10	1.0446e-08
c44626_g1	62.3686	367.604	-2.5593	1.498e-10	1.0564e-08
c37461_g1	78.754	452.258	-2.5217	1.5e-10	1.0571e-08
c58010_g2	19.9567	151.641	-2.9257	1.5035e-10	1.0588e-08
c56408_g1	0.331541	40.1392	-6.9197	1.54e-10	1.0837e-08
c56841_g1	12.1824	100.219	-3.0403	1.5601e-10	1.0963e-08
c25664_g2	1.99358	44.5874	-4.4832	1.6498e-10	1.1578e-08
c38298_g1	0.331541	30.4651	-6.5218	1.6788e-10	1.1773e-08
c24143_g1	14.3596	140.603	-3.2915	1.6886e-10	1.1834e-08
c55937_g1	2.16675	46.7389	-4.431	1.7355e-10	1.2154e-08
c93551_g1	0	26.6706	#NAME?	1.8291e-10	1.2801e-08
c60040_g1	311.349	1558.3	-2.3234	1.8803e-10	1.314e-08
c17792_g1	6.48762	73.5046	-3.5021	1.8875e-10	1.3182e-08
c5348_g1	2.43176	51.1917	-4.3958	1.9346e-10	1.3501e-08
c57922_g1	211.888	1231.28	-2.5388	1.9388e-10	1.3521e-08
c32799_g1	0.41289	30.222	-6.1937	1.9914e-10	1.3859e-08
c86244_g1	57.7876	314.763	-2.4454	1.9968e-10	1.3887e-08
c17592_g1	2.1794	48.4693	-4.4751	2.0791e-10	1.445e-08
c14259_g1	216.966	1099.16	-2.3409	2.0844e-10	1.4476e-08
c57225_g1	5.30501	63.0127	-3.5702	2.0988e-10	1.4567e-08
c48667_g2	16.6265	424.47	-4.6741	2.1353e-10	1.4799e-08
c54814_g1	9.5264	97.1371	-3.35	2.2747e-10	1.5755e-08
c17592_g2	2.51094	50.2856	-4.3238	2.3126e-10	1.6006e-08
c29721_g1	133.316	1579.01	-3.5661	2.4013e-10	1.6598e-08
c68313_g1	0	102.848	#NAME?	2.5059e-10	1.7308e-08
c59004_g1	29.8967	218.738	-2.8711	2.5215e-10	1.7404e-08
c54699_g1	13.5003	105.629	-2.968	2.6924e-10	1.8558e-08
c25034_g1	3.2532	54.2717	-4.0603	2.8423e-10	1.9579e-08
c46015_g1	0	26.0178	#NAME?	2.8509e-10	1.9624e-08
c53091_g1	0	26.0103	#NAME?	2.8556e-10	1.9643e-08
c57103_g1	5.2215	62.4725	-3.5807	2.8587e-10	1.9651e-08
c72258_g1	0	25.6872	#NAME?	3.0772e-10	2.1138e-08
c43846_g1	6.21829	91.7966	-3.8839	3.0795e-10	2.114e-08
c26341_g1	1.16996	199.556	-7.4142	3.2207e-10	2.2079e-08
c51364_g1	2.91335	49.5945	-4.0894	3.2525e-10	2.2282e-08
c33242_g1	21.9106	150.189	-2.7771	3.2897e-10	2.2522e-08
c40248_g1	194.43	1091.04	-2.4884	3.3116e-10	2.2656e-08
c56222_g1	129.371	725.935	-2.4883	3.3494e-10	2.2899e-08
c55577_g1	21.1365	143.309	-2.7613	3.4582e-10	2.3627e-08
c679_g1	0	116.93	#NAME?	3.4774e-10	2.3742e-08
c23115_g1	104.176	662.826	-2.6696	3.7231e-10	2.5368e-08
c70099_g1	0	182.006	#NAME?	3.7379e-10	2.5451e-08
c19618_g1	10.0872	94.9429	-3.2345	3.7521e-10	2.5531e-08
c38855_g1	2.24594	44.5837	-4.3111	3.7583e-10	2.5556e-08
c24704_g1	6.15391	68.8459	-3.4838	3.8938e-10	2.6442e-08
c1393_g1	0.504716	32.3558	-6.0024	3.9503e-10	2.6771e-08
c44127_g1	0.41289	41.3761	-6.6469	4.0364e-10	2.7318e-08
c40993_g1	1803.38	10916.9	-2.5978	4.1246e-10	2.7896e-08
c29514_g1	7.29426	72.7333	-3.3178	4.2326e-10	2.8588e-08
c56895_g1	0.252358	128.848	-8.996	4.3869e-10	2.9611e-08
c88122_g1	0	25.2969	#NAME?	4.5325e-10	3.0553e-08
c56859_g1	0	25.2838	#NAME?	4.5458e-10	3.0621e-08
c12281_g1	1589.68	8072.15	-2.3442	4.5752e-10	3.0799e-08
c9944_g1	0	25.1693	#NAME?	4.6641e-10	3.1377e-08
c47246_g1	0	25.1358	#NAME?	4.6994e-10	3.1593e-08
c50242_g1	82.3946	848.137	-3.3637	4.734e-10	3.1804e-08
c36570_g1	226.014	1100.28	-2.2834	4.8649e-10	3.264e-08
c48784_g1	191.956	1151.16	-2.5842	4.9257e-10	3.3026e-08
c53773_g2	47.278	269.549	-2.5113	4.9845e-10	3.3398e-08
c68302_g1	3.82663	54.3956	-3.8293	5.3919e-10	3.6056e-08
c21284_g1	11.9054	101.696	-3.0946	5.5898e-10	3.7354e-08
c53363_g1	181.314	944.294	-2.3807	5.6979e-10	3.8026e-08
c59885_g1	0.504716	186.345	-8.5283	5.8906e-10	3.9287e-08
c10827_g1	0.583899	158.184	-8.0817	6.0504e-10	4.0325e-08
c48506_g1	3.9311	58.1361	-3.8864	6.1905e-10	4.1232e-08
c28823_g1	0	28.5008	#NAME?	6.2281e-10	4.1427e-08
c37947_g1	113.593	596.884	-2.3936	6.3222e-10	4.2026e-08
c104238_g1	6.59209	72.7465	-3.4641	6.3949e-10	4.2481e-08
c53603_g1	666.641	3682.39	-2.4657	6.4911e-10	4.3092e-08
c57321_g5	11.3413	111.561	-3.2982	6.7048e-10	4.4481e-08
c16985_g1	0	24.7437	#NAME?	6.9741e-10	4.6207e-08
c8701_g1	0	24.7083	#NAME?	7.03e-10	4.6547e-08
c54544_g2	4.3187	2990.05	-9.4354	7.0691e-10	4.6775e-08
c35023_g1	0	24.6627	#NAME?	7.1029e-10	4.6967e-08
c33481_g1	0.331541	28.1106	-6.4058	7.1212e-10	4.7058e-08
c53577_g1	0	24.5676	#NAME?	7.2577e-10	4.7897e-08
c8582_g1	0	24.5006	#NAME?	7.3695e-10	4.8571e-08
c47088_g1	2.48565	43.2555	-4.1212	7.4253e-10	4.8907e-08
c68303_g1	26.8182	181.135	-2.7558	7.4314e-10	4.8915e-08
c102501_g1	0	24.4196	#NAME?	7.5074e-10	4.9383e-08
c35942_g2	153.953	828.373	-2.4278	8.2031e-10	5.3889e-08
c51357_g1	54.3454	316.936	-2.544	8.2117e-10	5.3911e-08
c37882_g1	0.583899	31.049	-5.7327	8.4106e-10	5.518e-08
c44060_g1	25.1638	161.396	-2.6812	8.5796e-10	5.6252e-08
c40626_g1	110.394	654.499	-2.5677	8.6133e-10	5.6437e-08
c68441_g1	11.6552	97.9213	-3.0706	8.9547e-10	5.8597e-08
c53344_g1	0	24.2184	#NAME?	9.1702e-10	5.9891e-08
c27277_g1	29.1614	182.672	-2.6471	9.616e-10	6.2681e-08
c51537_g1	0	36.5255	#NAME?	9.6122e-10	6.2681e-08
c52106_g1	47.031	269.176	-2.5169	9.632e-10	6.2744e-08
c3980_g1	0.744432	30.8153	-5.3714	9.7808e-10	6.3673e-08
c60244_g1	7.48224	177.691	-4.5698	1.0389e-09	6.7504e-08
c47451_g1	7.88682	86.0538	-3.4477	1.0401e-09	6.7524e-08
c93165_g1	5.34078	208.819	-5.2891	1.0435e-09	6.7669e-08
c48970_g3	877.035	4400.53	-2.327	1.0442e-09	6.7671e-08
c38267_g1	26.0629	173.525	-2.7351	1.0822e-09	7.0085e-08
c57103_g2	3.89533	50.7735	-3.7043	1.0856e-09	7.0261e-08
c6635_g1	2.50046	44.5362	-4.1547	1.1014e-09	7.1239e-08
c27069_g1	907.678	4316.78	-2.2497	1.1242e-09	7.2671e-08
c53466_g1	3637.97	16782.6	-2.2058	1.147e-09	7.4097e-08
c43027_g1	607.88	2631.85	-2.1142	1.1708e-09	7.5581e-08
c50934_g2	585.359	2687.14	-2.1987	1.2138e-09	7.826e-08
c20024_g1	6.79604	65.343	-3.2653	1.2452e-09	8.018e-08
c94578_g1	11.1542	81.015	-2.8606	1.2679e-09	8.1511e-08
c57418_g1	0.331541	43.8312	-7.0466	1.2837e-09	8.2399e-08
c19564_g1	1.91223	39.8859	-4.3825	1.2952e-09	8.3082e-08
c49842_g1	0.331541	27.2742	-6.3622	1.2976e-09	8.3183e-08
c101568_g1	388.489	1988.11	-2.3555	1.3003e-09	8.3305e-08
c50154_g2	13.8494	110.714	-2.9989	1.3138e-09	8.4112e-08
c52678_g1	113.068	546.092	-2.272	1.3577e-09	8.6706e-08
c76686_g1	43.0624	523.532	-3.6038	1.3826e-09	8.8187e-08
c68179_g1	2427.89	11562.9	-2.2517	1.395e-09	8.8872e-08
c43820_g1	66.3488	356.939	-2.4275	1.4085e-09	8.9663e-08
c44518_g1	26.6114	168.572	-2.6632	1.4482e-09	9.2077e-08
c52070_g1	59.7831	330.399	-2.4664	1.4602e-09	9.2781e-08
c60177_g1	1.07597	1762.39	-10.678	1.539e-09	9.7665e-08
c41057_g1	0.744432	29.7693	-5.3215	1.5477e-09	9.8033e-08
c57502_g2	4.98828	57.4561	-3.5258	1.5834e-09	1.0023e-07
c44807_g1	131.267	669.813	-2.3513	1.6605e-09	1.0504e-07
c44020_g2	0.331541	26.7144	-6.3323	1.6795e-09	1.0618e-07
c35419_g1	5.09058	60.593	-3.5732	1.6888e-09	1.067e-07
c47373_g1	6.89003	88.6215	-3.6851	1.6954e-09	1.0705e-07
c10009_g1	71.3498	373.593	-2.3885	1.7149e-09	1.0822e-07
c45451_g1	14.9136	104.736	-2.8121	1.7414e-09	1.0982e-07
c77260_g1	0	23.3513	#NAME?	1.7873e-09	1.1257e-07
c48685_g1	2.92166	47.063	-4.0097	1.8315e-09	1.1521e-07
c40895_g1	120.814	656.146	-2.4412	1.8406e-09	1.1571e-07
c26722_g1	0.331541	36.2619	-6.7731	1.8431e-09	1.158e-07
c7167_g1	7.87851	87.3763	-3.4712	1.8558e-09	1.1645e-07
c84723_g1	13.0479	247.001	-4.2426	1.8546e-09	1.1645e-07
c52522_g1	0	23.1566	#NAME?	1.8706e-09	1.173e-07
c9514_g1	0	23.1436	#NAME?	1.8763e-09	1.1759e-07
c56420_g1	0	165.965	#NAME?	1.9062e-09	1.1939e-07
c49633_g1	52.8941	303.354	-2.5198	1.9695e-09	1.232e-07
c24981_g1	14.5642	109.092	-2.905	1.9895e-09	1.243e-07
c48820_g1	496.606	2453.69	-2.3048	2.0061e-09	1.2525e-07
c70135_g1	22.6977	138.913	-2.6136	2.0193e-09	1.26e-07
c42940_g1	0.252358	58.3278	-7.8526	2.048e-09	1.2771e-07
c47683_g1	3.90364	50.9208	-3.7054	2.0955e-09	1.3059e-07
c22587_g1	0	25.9106	#NAME?	2.1259e-09	1.3241e-07
c52837_g3	2.16675	40.8973	-4.2384	2.2225e-09	1.3834e-07
c72723_g1	32.0367	203.434	-2.6668	2.2564e-09	1.4036e-07
c97058_g1	0	23.0114	#NAME?	2.2645e-09	1.4078e-07
c26913_g1	0	38.8296	#NAME?	2.2884e-09	1.4217e-07
c99467_g1	0	22.9294	#NAME?	2.3086e-09	1.4334e-07
c31475_g1	0	22.7934	#NAME?	2.3841e-09	1.478e-07
c55074_g2	50.7223	278.918	-2.4591	2.4536e-09	1.5188e-07
c25259_g1	12.835	90.0437	-2.8105	2.526e-09	1.5627e-07
c49889_g2	11.7673	86.3686	-2.8757	2.5999e-09	1.6064e-07
c57679_g2	27.3974	161.822	-2.5623	2.6372e-09	1.6284e-07
c22285_g1	5.33861	61.3213	-3.5219	2.659e-09	1.6409e-07
c32415_g1	14.9761	621.497	-5.375	2.6675e-09	1.6451e-07
c45318_g2	0	22.9695	#NAME?	2.6924e-09	1.6595e-07
c36212_g1	15.6063	108.383	-2.7959	2.6963e-09	1.6609e-07
c68309_g1	0	99.3549	#NAME?	2.8038e-09	1.7228e-07
c15780_g1	0	34.4942	#NAME?	2.8269e-09	1.736e-07
c55601_g1	41.6175	227.759	-2.4522	2.8541e-09	1.7517e-07
c51955_g3	25.5036	155.919	-2.612	2.9027e-09	1.7804e-07
c27169_g1	0	22.5932	#NAME?	2.9268e-09	1.794e-07
c10721_g1	0	35.1685	#NAME?	2.9406e-09	1.8015e-07
c33791_g1	130.457	627.949	-2.2671	3.0306e-09	1.8554e-07
c54064_g1	699.421	3253.61	-2.2178	3.0324e-09	1.8554e-07
c58349_g1	198.277	1065	-2.4253	3.041e-09	1.8595e-07
c55823_g1	4.49188	53.5937	-3.5767	3.0988e-09	1.8938e-07
c49991_g1	3.97452	47.9748	-3.5934	3.1103e-09	1.8995e-07
c78234_g1	0.99679	31.3527	-4.9752	3.112e-09	1.8995e-07
c52971_g1	16.4056	117.835	-2.8445	3.1641e-09	1.9301e-07
c22706_g1	944.374	4468.47	-2.2424	3.2091e-09	1.9564e-07
c25368_g1	238.132	1141.31	-2.2609	3.2942e-09	2.0058e-07
c87155_g1	0.665249	28.6126	-5.4266	3.3788e-09	2.0561e-07
c57136_g1	4.41053	53.5174	-3.601	3.4541e-09	2.0982e-07
c59645_g1	1851.71	8512.79	-2.2008	3.4542e-09	2.0982e-07
c54616_g1	70.2121	387.723	-2.4652	3.4634e-09	2.1025e-07
c23050_g1	129.908	1410.51	-3.4407	3.4884e-09	2.1152e-07
c37287_g1	0.41289	32.3483	-6.2918	3.5008e-09	2.1214e-07
c10521_g1	0.744432	28.2931	-5.2482	3.5276e-09	2.1364e-07
c86786_g1	0	22.4339	#NAME?	3.5622e-09	2.1547e-07
c41772_g1	96.5735	537.33	-2.4761	3.5719e-09	2.1593e-07
c41805_g1	0	22.2262	#NAME?	3.7429e-09	2.2613e-07
c23599_g1	13.8466	94.8775	-2.7765	3.778e-09	2.2811e-07
c37150_g1	197.308	976.38	-2.307	3.7885e-09	2.2861e-07
c51300_g1	12.0142	153.838	-3.6786	3.8104e-09	2.298e-07
c50993_g1	90.209	433.169	-2.2636	3.8461e-09	2.3181e-07
c54977_g1	204.128	1036.77	-2.3445	3.8675e-09	2.3268e-07
c55703_g1	4.30822	49.2023	-3.5136	3.867e-09	2.3268e-07
c44674_g1	42.6353	226.47	-2.4092	3.8932e-09	2.3409e-07
c41745_g1	14.2623	1468.69	-6.6862	3.9293e-09	2.3612e-07
c4159_g1	238.351	1052.65	-2.1429	3.9568e-09	2.3763e-07
c56046_g1	8.70611	71.0439	-3.0286	4.1943e-09	2.5144e-07
c3626_g1	22.6886	140.025	-2.6256	4.2323e-09	2.5357e-07
c33777_g1	4.38524	48.99	-3.4818	4.3327e-09	2.5943e-07
c46762_g1	89.5804	467.867	-2.3848	4.5893e-09	2.743e-07
c51492_g1	12.6064	99.8409	-2.9855	4.6387e-09	2.771e-07
c24393_g1	0	63.0668	#NAME?	4.663e-09	2.7838e-07
c41671_g1	0	21.9449	#NAME?	4.6954e-09	2.8015e-07
c40804_g2	0	21.7829	#NAME?	4.8832e-09	2.9101e-07
c53834_g2	0	21.7698	#NAME?	4.8987e-09	2.9176e-07
c37314_g1	17.8157	162.528	-3.1895	5.1252e-09	3.0471e-07
c46648_g1	15.1497	95.8239	-2.6611	5.194e-09	3.0862e-07
c102985_g1	0.252358	96.9174	-8.5851	5.2943e-09	3.144e-07
c48776_g1	40.3207	213.888	-2.4073	5.3195e-09	3.157e-07
c37729_g1	2.15195	36.912	-4.1004	5.3251e-09	3.1585e-07
c2598_g1	0.99679	30.2257	-4.9223	5.6091e-09	3.325e-07
c59567_g2	173.081	817.444	-2.2397	5.617e-09	3.3277e-07
c105884_g1	0.757075	82.741	-6.772	5.627e-09	3.3317e-07
c26471_g1	0.504716	58.436	-6.8552	5.6437e-09	3.3396e-07
c94354_g1	17.7564	112.735	-2.6665	5.6851e-09	3.3621e-07
c35676_g1	0	21.8117	#NAME?	5.691e-09	3.3637e-07
c33734_g1	3.55332	42.7433	-3.5885	5.701e-09	3.3676e-07
c19620_g1	0.917607	52.6195	-5.8416	5.7742e-09	3.4068e-07
c39953_g1	0.825781	27.7343	-5.0698	5.8968e-09	3.4771e-07
c102715_g1	0.252358	24.9979	-6.6302	5.9049e-09	3.4799e-07
c49598_g1	174.183	802.433	-2.2038	5.9311e-09	3.4933e-07
c3091_g1	0	21.6068	#NAME?	5.9793e-09	3.5175e-07
c21573_g1	2.74849	60.1265	-4.4513	6.0082e-09	3.5325e-07
c17144_g1	0	21.5566	#NAME?	6.0527e-09	3.5566e-07
c89654_g1	0.331541	27.6114	-6.3799	6.1375e-09	3.6043e-07
c51559_g1	96.443	475.508	-2.3017	6.1788e-09	3.6264e-07
c16041_g1	89.2953	434.3	-2.282	6.3152e-09	3.7044e-07
c52651_g1	4.47092	48.0521	-3.426	6.3202e-09	3.7051e-07
c59346_g1	294.812	1466.62	-2.3146	6.4812e-09	3.7973e-07
c46084_g1	0	34.2558	#NAME?	6.8734e-09	4.0177e-07
c51945_g2	15.2927	113.52	-2.892	6.8849e-09	4.0221e-07
c79549_g1	8.36625	120.161	-3.8442	6.998e-09	4.0835e-07
c69197_g1	0.331541	24.7139	-6.22	7.1652e-09	4.1786e-07
c58498_g1	9.12398	82.4094	-3.1751	7.2164e-09	4.2036e-07
c50491_g1	176.398	877.158	-2.314	7.5401e-09	4.3871e-07
c2052_g1	2.41695	40.1989	-4.0559	7.5899e-09	4.4135e-07
c27114_g1	40.9065	203.268	-2.313	7.6423e-09	4.4363e-07
c95362_g1	0	21.2613	#NAME?	7.6384e-09	4.4363e-07
c59582_g2	0	21.1849	#NAME?	7.7828e-09	4.5153e-07
c22359_g1	3.66609	47.5036	-3.6957	7.802e-09	4.5238e-07
c55027_g1	14.5494	99.9239	-2.7799	7.8918e-09	4.5733e-07
c94072_g1	0	25.1814	#NAME?	8.0978e-09	4.69e-07
c32583_g2	2.99037	41.8325	-3.8062	8.2267e-09	4.7619e-07
c24873_g1	2.99037	41.6834	-3.8011	8.347e-09	4.8287e-07
c24438_g1	7.06321	62.5377	-3.1463	8.3983e-09	4.8556e-07
c52515_g1	70.4385	338.787	-2.2659	8.4618e-09	4.8867e-07
c51296_g1	3.65562	411.647	-6.8151	8.6206e-09	4.9756e-07
c57081_g3	53.8027	288.039	-2.4205	8.6511e-09	4.9903e-07
c56384_g1	163.672	752.655	-2.2012	8.6785e-09	5.0033e-07
c103039_g1	5.41996	57.446	-3.4059	8.8665e-09	5.1087e-07
c15363_g1	16.7426	104.529	-2.6423	9.0349e-09	5.1968e-07
c50934_g1	493.248	2064.25	-2.0652	9.0294e-09	5.1968e-07
c58329_g4	67.979	344.545	-2.3415	9.0314e-09	5.1968e-07
c47810_g1	195.359	880.125	-2.1716	9.0712e-09	5.2147e-07
c29195_g1	0.663082	27.0302	-5.3492	9.2067e-09	5.2896e-07
c51458_g1	2.82767	41.3835	-3.8714	9.779e-09	5.6056e-07
c40446_g1	2.66099	39.6595	-3.8976	9.8796e-09	5.6569e-07
c1761_g1	5.66184	56.8098	-3.3268	9.9359e-09	5.6858e-07
c36338_g1	15.6063	102.02	-2.7087	1.0154e-08	5.8071e-07
c36018_g1	2.48782	37.4122	-3.9106	1.0346e-08	5.9137e-07
c40823_g2	8.60778	66.3543	-2.9465	1.063e-08	6.0728e-07
c32226_g2	14.9886	112.213	-2.9043	1.0866e-08	6.2004e-07
c25468_g1	38.5054	185.294	-2.2667	1.0901e-08	6.2167e-07
c7134_g1	2.57531	110.788	-5.4269	1.1331e-08	6.4584e-07
c48947_g1	0.757075	88.7016	-6.8724	1.2046e-08	6.8431e-07
c12685_g1	0	20.5237	#NAME?	1.2665e-08	7.1865e-07
c27627_g1	4.17081	62.5629	-3.9069	1.3331e-08	7.5525e-07
c59238_g3	17.9895	125.476	-2.8022	1.3621e-08	7.7117e-07
c36834_g2	2.65883	38.7524	-3.8654	1.3742e-08	7.7757e-07
c51333_g1	544.708	3127.89	-2.5216	1.3777e-08	7.7867e-07
c51844_g1	76.0633	363.518	-2.2568	1.4196e-08	8.0052e-07
c57591_g3	13.2547	95.5585	-2.8499	1.4209e-08	8.0086e-07
c36287_g1	0.41289	63.5194	-7.2653	1.4246e-08	8.0203e-07
c80526_g1	0	20.4939	#NAME?	1.5022e-08	8.443e-07
c44423_g1	62.6692	288.512	-2.2028	1.5045e-08	8.4466e-07
c102796_g1	0	23.9846	#NAME?	1.5622e-08	8.7605e-07
c51754_g3	185.31	895.049	-2.272	1.6258e-08	9.1022e-07
c40145_g1	1.67468	62.9299	-5.2318	1.6294e-08	9.1171e-07
c101251_g1	64.7445	289.677	-2.1616	1.631e-08	9.121e-07
c38114_g1	33.6265	217.029	-2.6902	1.752e-08	9.776e-07
c61169_g1	1.07597	28.2	-4.712	1.7723e-08	9.8839e-07
c12444_g1	7.33652	64.9025	-3.1451	1.8014e-08	1.004e-06
c7797_g1	74.0762	351.728	-2.2474	1.8079e-08	1.0072e-06
c58145_g1	8.21403	129.024	-3.9734	1.8201e-08	1.0134e-06
c58679_g2	2.89638	38.0641	-3.7161	1.8247e-08	1.0153e-06
c55302_g1	34.3565	185.03	-2.4291	1.8293e-08	1.0174e-06
c50152_g1	6.04511	53.6114	-3.1487	1.8401e-08	1.0228e-06
c45775_g1	12.011	79.3517	-2.7239	1.8576e-08	1.032e-06
c49343_g1	0.252358	23.1566	-6.5198	1.863e-08	1.0344e-06
c54834_g1	0	27.1215	#NAME?	1.8643e-08	1.0345e-06
c11579_g1	4.6441	46.8478	-3.3345	1.891e-08	1.0488e-06
c53259_g2	9.59908	77.9891	-3.0223	1.8972e-08	1.0517e-06
c36557_g1	4.16033	47.2493	-3.5055	1.9027e-08	1.0541e-06
c26019_g1	2.90902	51.0251	-4.1326	1.9482e-08	1.0775e-06
c7768_g1	2.9882	39.9799	-3.7419	1.9556e-08	1.0811e-06
c47612_g1	1.57021	30.0087	-4.2563	1.985e-08	1.0961e-06
c51867_g1	48.5166	230.627	-2.249	1.9924e-08	1.0996e-06
c59426_g1	65.7751	732.872	-3.4779	2.0051e-08	1.106e-06
c78529_g1	197.549	836.606	-2.0823	2.0147e-08	1.1107e-06
c51354_g2	0	19.9676	#NAME?	2.0183e-08	1.1114e-06
c27786_g1	14.3794	102.731	-2.8368	2.0378e-08	1.1216e-06
c54025_g1	0	42.9557	#NAME?	2.0637e-08	1.1346e-06
c58304_g1	287.43	1203.15	-2.0655	2.1255e-08	1.1679e-06
c45559_g1	152.701	697.076	-2.1906	2.1628e-08	1.1878e-06
c35017_g1	466.409	1891.58	-2.0199	2.1664e-08	1.1891e-06
c36501_g1	10.0724	75.5238	-2.9065	2.463e-08	1.3482e-06
c49440_g1	0	19.8186	#NAME?	2.4711e-08	1.3519e-06
c51720_g2	5.08625	52.7415	-3.3743	2.4858e-08	1.3592e-06
c39840_g1	50.6978	244.314	-2.2687	2.4961e-08	1.3641e-06
c14314_g1	0.252358	129.353	-9.0016	2.6001e-08	1.4179e-06
c38377_g1	0.41289	32.34	-6.2914	2.5994e-08	1.4179e-06
c12251_g2	525.513	4231.41	-3.0093	2.6115e-08	1.4233e-06
c92991_g1	0	19.5969	#NAME?	2.6132e-08	1.4235e-06
c13420_g1	0	19.5802	#NAME?	2.6244e-08	1.4288e-06
c47352_g1	18.8044	123.852	-2.7195	2.6401e-08	1.4366e-06
c37637_g1	5.78661	49.1744	-3.0871	2.6511e-08	1.4418e-06
c23450_g2	0.41289	35.1564	-6.4119	2.67e-08	1.4513e-06
c37007_g1	259.727	1237.03	-2.2518	2.6733e-08	1.4523e-06
c34981_g1	19.2478	108.557	-2.4957	2.7e-08	1.466e-06
c11247_g1	9.08822	72.2342	-2.9906	2.7289e-08	1.4809e-06
c38301_g1	10.2477	76.9403	-2.9084	2.7515e-08	1.4916e-06
c41241_g1	30.2461	158.809	-2.3925	2.7733e-08	1.5026e-06
c24206_g1	1.24698	29.8206	-4.5798	2.8121e-08	1.5219e-06
c35076_g1	0	29.2031	#NAME?	2.8105e-08	1.5219e-06
c34698_g1	69.1413	338.509	-2.2916	2.844e-08	1.5384e-06
c49731_g1	178.526	775.272	-2.1186	3.0278e-08	1.6343e-06
c38492_g1	3.23225	38.7431	-3.5833	3.0528e-08	1.6469e-06
c36690_g1	0.252358	25.0659	-6.6341	3.1673e-08	1.7059e-06
c47917_g1	40.19	214.315	-2.4148	3.2421e-08	1.7453e-06
c31361_g1	0	19.3836	#NAME?	3.2555e-08	1.7516e-06
c47889_g1	0	19.379	#NAME?	3.2594e-08	1.7527e-06
c13901_g1	10.9003	79.7782	-2.8716	3.2803e-08	1.7631e-06
c56532_g1	32.116	161.461	-2.3298	3.3116e-08	1.7789e-06
c85755_g1	124.192	543.408	-2.1295	3.4501e-08	1.8504e-06
c53109_g1	0.41289	22.188	-5.7479	3.5303e-08	1.8903e-06
c55768_g1	59.6883	298.317	-2.3213	3.7578e-08	2.0111e-06
c58258_g3	7.12144	54.3212	-2.9313	3.8094e-08	2.0365e-06
c57143_g2	52.9025	247.748	-2.2275	3.9059e-08	2.086e-06
c76383_g1	10.3978	74.0736	-2.8327	3.9671e-08	2.1175e-06
c53014_g1	81.8812	384.844	-2.2327	4.0209e-08	2.1451e-06
c17173_g1	376.975	4134.87	-3.4553	4.035e-08	2.1515e-06
c79135_g1	144.764	578.084	-1.9976	4.0604e-08	2.1627e-06
c37139_g1	19.983	126.352	-2.6606	4.1328e-08	2.199e-06
c34574_g1	113.048	539.93	-2.2558	4.1391e-08	2.2011e-06
c8924_g1	0	19.0689	#NAME?	4.1671e-08	2.2137e-06
c85239_g1	0	19.0334	#NAME?	4.2051e-08	2.2327e-06
c45846_g1	0	53.6758	#NAME?	4.2657e-08	2.2637e-06
c68286_g1	697.012	2766.5	-1.9888	4.2804e-08	2.2703e-06
c15437_g1	0	18.8928	#NAME?	4.3601e-08	2.3101e-06
c49076_g1	1.42232	30.8237	-4.4377	4.3816e-08	2.3203e-06
c5667_g1	0.331541	27.1866	-6.3576	4.4134e-08	2.3359e-06
c76468_g1	7.45147	116.706	-3.9692	4.4344e-08	2.3458e-06
c93978_g1	0	18.8043	#NAME?	4.4613e-08	2.3576e-06
c24789_g1	3.50773	164.456	-5.551	4.5182e-08	2.3864e-06
c49661_g1	6.6543	57.1022	-3.1012	4.5542e-08	2.4029e-06
c56211_g1	262.155	1127.33	-2.1044	4.6999e-08	2.4758e-06
c48105_g1	3.16138	39.6475	-3.6486	4.9492e-08	2.6058e-06
c19245_g1	0.663082	24.1876	-5.1889	5.0869e-08	2.6755e-06
c42285_g1	70.88	335.964	-2.2449	5.2354e-08	2.752e-06
c44211_g1	2.47734	32.3073	-3.705	5.2604e-08	2.7624e-06
c46453_g1	6.11815	48.9648	-3.0006	5.3117e-08	2.7879e-06
c43556_g1	0	35.3315	#NAME?	5.3877e-08	2.8249e-06
c5084_g1	0	18.714	#NAME?	5.397e-08	2.8283e-06
c37377_g1	299.8	1356.54	-2.1779	5.4146e-08	2.836e-06
c35487_g1	0	18.6842	#NAME?	5.4387e-08	2.8457e-06
c101946_g1	7.13589	56.3981	-2.9825	5.5077e-08	2.8803e-06
c35964_g2	0	18.5817	#NAME?	5.5851e-08	2.9193e-06
c47816_g1	105.751	470.864	-2.1546	5.5997e-08	2.9254e-06
c50087_g1	5.79492	48.4508	-3.0637	5.6039e-08	2.9261e-06
c41475_g1	1.8204	30.4343	-4.0634	5.7064e-08	2.9765e-06
c105754_g1	1.99141	32.0689	-4.0093	5.7671e-08	3.0066e-06
c23598_g1	185.789	714.755	-1.9438	5.8471e-08	3.0467e-06
c41772_g2	12.2814	86.6704	-2.8191	5.868e-08	3.056e-06
c46098_g1	1068.12	4135.31	-1.9529	5.8883e-08	3.065e-06
c36054_g1	23.1868	125.625	-2.4377	6.0354e-08	3.1383e-06
c61788_g1	39.0582	237.104	-2.6018	6.0909e-08	3.1656e-06
c51193_g1	0.583899	24.0768	-5.3658	6.1286e-08	3.1835e-06
c68980_g1	0	20.7034	#NAME?	6.1609e-08	3.1986e-06
c50940_g3	15.7656	116.035	-2.8797	6.2043e-08	3.2195e-06
c59525_g3	14.7808	88.8534	-2.5877	6.2234e-08	3.2278e-06
c44612_g1	320.037	1222.66	-1.9337	6.2642e-08	3.2473e-06
c86011_g1	104.646	418.97	-2.0013	6.2721e-08	3.2497e-06
c60925_g1	1.16996	28.2214	-4.5923	6.2881e-08	3.2563e-06
c50811_g2	200.216	878.678	-2.1338	6.3658e-08	3.2932e-06
c58207_g1	19.0425	100.703	-2.4028	6.5556e-08	3.3844e-06
c52135_g1	0	91.2734	#NAME?	6.6326e-08	3.4224e-06
c61492_g1	48.4027	220.878	-2.1901	6.6515e-08	3.4304e-06
c87645_g1	0.41289	21.3805	-5.6944	6.7509e-08	3.4781e-06
c23876_g1	23.5455	117.948	-2.3246	6.8599e-08	3.5306e-06
c71232_g1	32.3149	153.573	-2.2487	6.9129e-08	3.5561e-06
c22793_g1	5.60578	54.2662	-3.2751	6.9627e-08	3.5799e-06
c41836_g1	23.9048	132.263	-2.468	7.1185e-08	3.6582e-06
c23544_g1	0	18.2399	#NAME?	7.2225e-08	3.7078e-06
c23587_g1	0	18.2409	#NAME?	7.2206e-08	3.7078e-06
c30588_g1	81.7356	557.224	-2.7692	7.3431e-08	3.7639e-06
c25887_g1	0	18.1635	#NAME?	7.3691e-08	3.7734e-06
c35374_g1	0	18.1039	#NAME?	7.4862e-08	3.8295e-06
c48150_g1	0.757075	72.3144	-6.5777	7.5201e-08	3.8449e-06
c34975_g2	8.05783	59.8833	-2.8937	7.668e-08	3.9186e-06
c43286_g1	0.504716	30.3691	-5.911	7.7121e-08	3.9391e-06
c48597_g1	11.7652	72.3291	-2.6201	7.8162e-08	3.9882e-06
c18222_g1	81.2325	337.144	-2.0532	7.8803e-08	4.0148e-06
c45998_g1	48.3516	229.769	-2.2485	7.9931e-08	4.0681e-06
c26757_g1	22.9189	128.145	-2.4832	8.2054e-08	4.1741e-06
c53008_g2	81.7978	357.011	-2.1258	8.2892e-08	4.2146e-06
c57721_g1	113.471	704.946	-2.6352	8.3734e-08	4.2531e-06
c12266_g1	65.3944	288.409	-2.1409	8.388e-08	4.2584e-06
c54384_g1	152.974	645.531	-2.0772	8.5825e-08	4.3505e-06
c52794_g1	389.572	1578.35	-2.0185	8.7094e-08	4.4082e-06
c68193_g1	196.102	790.177	-2.0106	8.7269e-08	4.4149e-06
c57905_g1	4.70298	50.7242	-3.431	8.8752e-08	4.4851e-06
c9384_g1	2.16675	33.0003	-3.9289	8.879e-08	4.4851e-06
c13609_g1	8.06181	60.8193	-2.9154	8.8844e-08	4.4855e-06
c15478_g1	2.39599	31.2707	-3.7061	8.9424e-08	4.5103e-06
c41091_g1	0.41289	20.8096	-5.6553	8.9773e-08	4.5257e-06
c55516_g1	4.50235	45.9193	-3.3503	8.985e-08	4.5273e-06
c29950_g1	0	18.0434	#NAME?	9.0031e-08	4.5341e-06
c76665_g1	1236.17	4905.08	-1.9884	9.0246e-08	4.5427e-06
c6659_g1	0	17.9633	#NAME?	9.1945e-08	4.6213e-06
c4682_g1	11.6003	71.937	-2.6326	9.2196e-08	4.6316e-06
c32448_g1	24.8739	121.499	-2.2882	9.3822e-08	4.7072e-06
c7679_g1	205.395	862.066	-2.0694	9.3842e-08	4.7072e-06
c47954_g2	83.2792	352.004	-2.0796	9.4876e-08	4.7567e-06
c52243_g2	22.5881	118.626	-2.3928	9.5763e-08	4.7964e-06
c56906_g1	55.32	259.386	-2.2292	9.6005e-08	4.8062e-06
c86273_g1	0.583899	23.2889	-5.3178	9.6513e-08	4.8292e-06
c52168_g1	1.83305	31.0295	-4.0813	9.9209e-08	4.9518e-06
c103517_g1	0	39.6316	#NAME?	9.9842e-08	4.9784e-06
c46438_g1	6.27319	56.3804	-3.1679	1.0185e-07	5.0737e-06
c19969_g1	13.8213	77.0511	-2.4789	1.0191e-07	5.0743e-06
c54735_g1	396.804	1526.91	-1.9441	1.0461e-07	5.2032e-06
c35397_g1	0.41289	20.8217	-5.6562	1.0503e-07	5.2216e-06
c52740_g1	25.7758	141.827	-2.46	1.0563e-07	5.2488e-06
c52007_g1	560.76	2204.27	-1.9748	1.0617e-07	5.2706e-06
c44735_g1	26.6465	131.305	-2.3009	1.0689e-07	5.2962e-06
c46335_g1	13.3025	82.6235	-2.6349	1.0854e-07	5.3722e-06
c52399_g1	419.489	1679.62	-2.0014	1.0983e-07	5.4335e-06
c2202_g1	28.6599	149.479	-2.3828	1.1118e-07	5.4973e-06
c59509_g2	148.637	789.27	-2.4087	1.1328e-07	5.5958e-06
c18820_g1	13.711	82.9719	-2.5973	1.1867e-07	5.8593e-06
c44595_g1	0	17.6001	#NAME?	1.1993e-07	5.9188e-06
c87897_g1	0	17.5964	#NAME?	1.2005e-07	5.9218e-06
c6808_g1	9.69892	62.3253	-2.6839	1.204e-07	5.9361e-06
c44030_g1	0	17.5749	#NAME?	1.2074e-07	5.9498e-06
c80677_g1	0	17.5284	#NAME?	1.2225e-07	6.0184e-06
c30986_g1	0	17.4259	#NAME?	1.2566e-07	6.1802e-06
c47771_g1	36.0811	171.959	-2.2528	1.2655e-07	6.2211e-06
c79215_g1	2.25858	34.1785	-3.9196	1.2663e-07	6.2217e-06
c56901_g2	814.655	3041.3	-1.9004	1.2709e-07	6.2415e-06
c56408_g2	6.79388	50.8434	-2.9038	1.3188e-07	6.4608e-06
c55008_g2	49.9075	222.111	-2.154	1.3733e-07	6.718e-06
c76608_g1	3.40543	37.1346	-3.4469	1.3751e-07	6.7236e-06
c45197_g1	4.24385	41.9507	-3.3052	1.394e-07	6.8126e-06
c40519_g2	703.083	2563.67	-1.8664	1.4014e-07	6.8456e-06
c49596_g2	46.5153	223.275	-2.263	1.4076e-07	6.8724e-06
c25970_g1	22.7858	126.799	-2.4763	1.4112e-07	6.8866e-06
c29205_g1	4.07682	41.9004	-3.3614	1.418e-07	6.9168e-06
c69002_g1	38.6203	255.152	-2.7239	1.4204e-07	6.9238e-06
c43226_g1	5.13184	43.4725	-3.0826	1.4216e-07	6.924e-06
c41648_g1	132.807	564.607	-2.0879	1.4368e-07	6.995e-06
c39462_g1	0.744432	22.6444	-4.9269	1.438e-07	6.9968e-06
c76661_g1	1.9831	28.3872	-3.8394	1.4567e-07	7.0816e-06
c57162_g2	53.8893	227.98	-2.0808	1.4824e-07	7.2031e-06
c30770_g1	14.9728	88.1932	-2.5583	1.4844e-07	7.2089e-06
c327_g1	0	17.4213	#NAME?	1.4918e-07	7.2379e-06
c50352_g1	0.583899	22.5969	-5.2743	1.4981e-07	7.2618e-06
c26751_g1	0	17.3654	#NAME?	1.5141e-07	7.3356e-06
c5416_g2	0	17.3617	#NAME?	1.5156e-07	7.3393e-06
c59964_g1	214.577	871.572	-2.0221	1.5174e-07	7.3446e-06
c32652_g1	86.977	360.61	-2.0517	1.5208e-07	7.3575e-06
c48476_g1	43.4573	204.653	-2.2355	1.5374e-07	7.427e-06
c53734_g1	12.1115	85.2509	-2.8153	1.5397e-07	7.4348e-06
c35108_g1	1.26179	28.4729	-4.496	1.5963e-07	7.6933e-06
c93049_g1	2.40647	32.0847	-3.7369	1.596e-07	7.6933e-06
c50223_g1	586.394	2292.94	-1.9673	1.6201e-07	7.8006e-06
c46525_g1	10.3407	67.0036	-2.6959	1.6497e-07	7.9316e-06
c37449_g1	101.081	419.879	-2.0545	1.6537e-07	7.947e-06
c8244_g1	2.51094	35.3417	-3.8151	1.7009e-07	8.1624e-06
c43032_g1	162.937	724.102	-2.1519	1.7267e-07	8.2704e-06
c56808_g1	3.88702	36.6308	-3.2363	1.7416e-07	8.3339e-06
c68543_g1	0	299.758	#NAME?	1.7742e-07	8.4818e-06
c49787_g1	0.252358	19.9471	-6.3046	1.8265e-07	8.7195e-06
c33242_g2	10.5413	66.5733	-2.6589	1.8303e-07	8.7335e-06
c56002_g2	71.6023	309.227	-2.1106	1.8408e-07	8.7792e-06
c59847_g1	3.24489	36.5665	-3.4943	1.8626e-07	8.8792e-06
c45366_g1	2.99037	34.8267	-3.5418	1.925e-07	9.1591e-06
c55531_g2	24.5704	127.19	-2.372	1.935e-07	9.2022e-06
c90889_g1	0	18.3778	#NAME?	1.9872e-07	9.437e-06
c62588_g1	0	16.9854	#NAME?	1.99e-07	9.446e-06
c94693_g1	0	16.977	#NAME?	1.9945e-07	9.4629e-06
c38580_g1	0	16.9137	#NAME?	2.0289e-07	9.6171e-06
c76289_g1	0	16.9016	#NAME?	2.0355e-07	9.6441e-06
c48549_g1	2.50877	34.7447	-3.7917	2.0419e-07	9.6649e-06
c29499_g1	1.7517	29.5858	-4.0781	2.0446e-07	9.6731e-06
c47731_g1	2.31464	29.7386	-3.6835	2.1232e-07	1.0027e-05
c23150_g1	0	111.391	#NAME?	2.1658e-07	1.0208e-05
c54845_g1	276.239	1096.39	-1.9888	2.1701e-07	1.0224e-05
c53663_g1	21.8375	109.798	-2.33	2.1886e-07	1.0306e-05
c45665_g1	3.06955	34.6078	-3.495	2.2034e-07	1.0371e-05
c35152_g1	10.7271	68.559	-2.6761	2.218e-07	1.0435e-05
c47284_g1	0	47.0722	#NAME?	2.2659e-07	1.0652e-05
c51224_g1	37.5569	170.727	-2.1845	2.2887e-07	1.0753e-05
c48740_g1	33.5324	175.624	-2.3889	2.3069e-07	1.0833e-05
c36563_g1	42.3791	211.389	-2.3185	2.3281e-07	1.0922e-05
c55561_g1	108.63	469.182	-2.1107	2.3302e-07	1.0927e-05
c50529_g1	132.704	565.304	-2.0908	2.3364e-07	1.0951e-05
c47256_g1	0.331541	20.3355	-5.9387	2.3496e-07	1.1008e-05
c93701_g1	59.8385	255.143	-2.0922	2.3519e-07	1.1014e-05
c39602_g1	45.2666	195.551	-2.111	2.3608e-07	1.1045e-05
c48375_g1	0.252358	19.5001	-6.2719	2.3776e-07	1.1118e-05
c9433_g1	1.32833	25.7933	-4.2793	2.3904e-07	1.1173e-05
c63019_g1	29.5377	152.766	-2.3707	2.4008e-07	1.1216e-05
c55895_g1	35.4087	154.603	-2.1264	2.4132e-07	1.1269e-05
c11617_g1	4.23952	40.2873	-3.2484	2.4563e-07	1.1465e-05
c76231_g1	21.4268	108.033	-2.334	2.4715e-07	1.1531e-05
c54864_g1	48.6364	228.125	-2.2297	2.4808e-07	1.1563e-05
c28239_g1	0	16.7851	#NAME?	2.4958e-07	1.1628e-05
c20488_g2	294.402	1070.8	-1.8628	2.4979e-07	1.1632e-05
c35514_g1	9.17788	65.56	-2.8366	2.4999e-07	1.1636e-05
c2814_g1	0	16.6836	#NAME?	2.5651e-07	1.1934e-05
c76453_g1	0	16.624	#NAME?	2.6069e-07	1.2118e-05
c70192_g1	0	16.6073	#NAME?	2.6188e-07	1.2167e-05
c43946_g1	4.05587	37.2957	-3.2009	2.6212e-07	1.2173e-05
c14557_g1	0	16.5895	#NAME?	2.6315e-07	1.2215e-05
c43575_g1	35.4744	168.624	-2.249	2.6669e-07	1.2374e-05
c39756_g1	176.38	655.142	-1.8931	2.6767e-07	1.2413e-05
c50605_g2	1.99358	29.2748	-3.8762	2.6856e-07	1.2443e-05
c57403_g1	46.8611	205.324	-2.1314	2.6895e-07	1.2455e-05
c15770_g1	13.0935	72.9066	-2.4772	2.7126e-07	1.2556e-05
c57893_g4	15.5274	84.5124	-2.4443	2.7148e-07	1.2561e-05
c52007_g2	1110.36	4236.06	-1.9317	2.7304e-07	1.2622e-05
c11738_g1	0	16.4144	#NAME?	2.7611e-07	1.2752e-05
c35213_g1	20.639	108.585	-2.3954	2.7641e-07	1.276e-05
c42476_g1	2.59012	33.926	-3.7113	2.8077e-07	1.2949e-05
c29245_g1	0	23.6753	#NAME?	2.8144e-07	1.2974e-05
c39407_g1	3.33455	37.2194	-3.4805	2.8163e-07	1.2977e-05
c42635_g1	0.665249	21.4839	-5.0132	2.9159e-07	1.3417e-05
c47483_g1	0.252358	19.311	-6.2578	2.9199e-07	1.343e-05
c33246_g1	2.64835	43.4846	-4.0373	2.9215e-07	1.3431e-05
c58273_g1	270.769	1050.66	-1.9562	2.9915e-07	1.3747e-05
c53259_g1	6.58992	52.3671	-2.9903	3.002e-07	1.3789e-05
c50046_g1	12.0594	73.4971	-2.6075	3.0456e-07	1.3976e-05
c10961_g1	668.065	2357.11	-1.819	3.1574e-07	1.4476e-05
c46641_g1	0.994623	151.376	-7.2498	3.1647e-07	1.4503e-05
c38377_g2	0	17.4436	#NAME?	3.1758e-07	1.4547e-05
c55353_g1	158.792	609.501	-1.9405	3.1809e-07	1.4564e-05
c2646_g1	6.22479	47.1431	-2.921	3.2188e-07	1.4718e-05
c42231_g1	18.866	98.7381	-2.3878	3.228e-07	1.4752e-05
c47799_g1	4.30822	90.6176	-4.3946	3.2292e-07	1.4752e-05
c34865_g1	103.308	413.386	-2.0005	3.2456e-07	1.482e-05
c57103_g3	3.4159	36.8096	-3.4297	3.2555e-07	1.4858e-05
c79056_g1	0	16.4312	#NAME?	3.2672e-07	1.4905e-05
c52636_g1	24.7383	117.086	-2.2428	3.352e-07	1.5278e-05
c104801_g1	0	16.2859	#NAME?	3.3993e-07	1.548e-05
c30457_g1	0	16.2645	#NAME?	3.4194e-07	1.5557e-05
c29897_g1	34.07	169.219	-2.3123	3.492e-07	1.5866e-05
c31498_g1	30.4051	460.261	-3.9201	3.5565e-07	1.6144e-05
c58958_g3	0.41289	18.9962	-5.5238	3.5612e-07	1.6158e-05
c46455_g1	35.6697	151.744	-2.0889	3.5694e-07	1.6188e-05
c21300_g1	0	80.734	#NAME?	3.6022e-07	1.6322e-05
c93926_g1	1.00943	25.2643	-4.6455	3.6395e-07	1.6484e-05
c4865_g1	7.49489	54.6797	-2.867	3.6417e-07	1.6486e-05
c54194_g1	5.61625	69.6758	-3.633	3.6579e-07	1.6545e-05
c58722_g2	3.8371	39.6819	-3.3704	3.6988e-07	1.6715e-05
c40429_g3	0.917607	23.2926	-4.6659	3.7024e-07	1.6724e-05
c20124_g2	36.0613	465.081	-3.689	3.7124e-07	1.6761e-05
c46723_g2	1.83305	28.6098	-3.9642	3.7334e-07	1.6849e-05
c104321_g1	0.331541	18.8462	-5.8289	3.7567e-07	1.6946e-05
c35956_g1	325.849	1131.87	-1.7964	3.867e-07	1.742e-05
c40567_g1	603.069	2143.61	-1.8296	3.8891e-07	1.7504e-05
c24372_g1	15.4186	80.4367	-2.3832	3.9287e-07	1.7675e-05
c43956_g1	49.6758	272.475	-2.4555	3.9786e-07	1.7875e-05
c51577_g1	3.14874	33.5023	-3.4114	3.987e-07	1.7905e-05
c50548_g1	3.82879	37.7232	-3.3005	4.0179e-07	1.8036e-05
c46963_g1	4.2648	42.1519	-3.305	4.1389e-07	1.8562e-05
c33487_g1	20.1194	151.499	-2.9126	4.1643e-07	1.8668e-05
c42760_g1	5.72007	110.264	-4.2688	4.1888e-07	1.8769e-05
c51013_g1	0.331541	3779.35	-13.477	4.2242e-07	1.8911e-05
c36864_g1	0	16.1155	#NAME?	4.2399e-07	1.8973e-05
c58010_g3	17.3731	90.6073	-2.3828	4.2562e-07	1.9038e-05
c6467_g1	28.7417	132.948	-2.2096	4.2977e-07	1.9198e-05
c34350_g2	1.15732	23.0281	-4.3145	4.3175e-07	1.9277e-05
c36969_g1	0	16.0167	#NAME?	4.3562e-07	1.9442e-05
c36625_g2	3.80351	34.4709	-3.18	4.3927e-07	1.9587e-05
c32363_g1	1.58069	26.5952	-4.0725	4.5481e-07	2.0244e-05
c59633_g2	0	15.7997	#NAME?	4.6266e-07	2.0585e-05
c41539_g1	4.89646	40.4093	-3.0449	4.7594e-07	2.1157e-05
c21921_g1	0.331541	18.51	-5.803	4.7846e-07	2.1259e-05
c37685_g1	76.5752	310.998	-2.022	4.8894e-07	2.1706e-05
c26295_g1	7.81595	86.1124	-3.4617	4.9832e-07	2.2112e-05
c50940_g1	15.3835	83.786	-2.4453	5.0351e-07	2.2333e-05
c57512_g1	5.67015	46.9783	-3.0505	5.0384e-07	2.2338e-05
c48895_g2	2470.82	9157.37	-1.8899	5.0992e-07	2.2597e-05
c102896_g1	6.92978	53.4513	-2.9473	5.1499e-07	2.2809e-05
c6428_g1	1.24915	24.6459	-4.3023	5.1514e-07	2.2809e-05
c35264_g1	111.681	1084.94	-3.2802	5.2878e-07	2.3392e-05
c101800_g1	4.32918	56.6999	-3.7112	5.4928e-07	2.4289e-05
c48426_g1	452.002	1615.99	-1.838	5.6107e-07	2.4788e-05
c54660_g1	41.3347	186.476	-2.1736	5.6365e-07	2.488e-05
c50253_g1	11.9751	98.2846	-3.0369	5.645e-07	2.4907e-05
c53967_g1	0	15.7103	#NAME?	5.6483e-07	2.491e-05
c12208_g1	0	15.6973	#NAME?	5.6687e-07	2.499e-05
c38567_g1	0	15.6628	#NAME?	5.7232e-07	2.5219e-05
c44098_g1	0	15.634	#NAME?	5.7693e-07	2.5411e-05
c62869_g1	0	15.6088	#NAME?	5.8098e-07	2.5578e-05
c48003_g1	0	15.5958	#NAME?	5.831e-07	2.5652e-05
c57547_g1	40.7127	157.941	-1.9558	5.8316e-07	2.5652e-05
c20737_g1	0	15.5744	#NAME?	5.8661e-07	2.5792e-05
c42297_g2	1.40968	24.3246	-4.109	6.1074e-07	2.683e-05
c87516_g1	0.331541	28.7132	-6.4364	6.1428e-07	2.6973e-05
c61646_g1	7.6594	54.1172	-2.8208	6.1502e-07	2.6994e-05
c29089_g1	0	28.6108	#NAME?	6.2734e-07	2.7523e-05
c35538_g1	83.9629	351.72	-2.0666	6.354e-07	2.7864e-05
c47368_g1	6.28916	43.8153	-2.8005	6.3756e-07	2.7932e-05
c84182_g1	4.13938	42.1966	-3.3496	6.3752e-07	2.7932e-05
c51804_g1	11.4737	67.0213	-2.5463	6.519e-07	2.8501e-05
c18335_g1	1.24915	24.0684	-4.2681	6.5349e-07	2.8558e-05
c18676_g1	0.504716	73.5354	-7.1868	6.6298e-07	2.8928e-05
c67101_g1	1.58286	25.9163	-4.0333	6.6311e-07	2.8928e-05
c23891_g1	1.83088	27.6328	-3.9158	6.6639e-07	2.9046e-05
c32522_g1	1.75386	27.4735	-3.9694	6.8805e-07	2.9938e-05
c47693_g1	8.76715	60.5361	-2.7876	6.8905e-07	2.9969e-05
c26025_g1	0	18.8435	#NAME?	6.9076e-07	3.0031e-05
c58753_g1	5.82237	47.9012	-3.0404	7.0214e-07	3.0473e-05
c28238_g2	61.1138	232.594	-1.9282	7.0303e-07	3.0498e-05
c35628_g1	3.97668	86.8726	-4.4493	7.0525e-07	3.0581e-05
c41929_g1	25.0916	109.283	-2.1228	7.2251e-07	3.1303e-05
c98141_g1	0.583899	20.1567	-5.1094	7.2381e-07	3.1345e-05
c93522_g1	20.4774	94.9084	-2.2125	7.2648e-07	3.1448e-05
c44713_g1	135.268	465.843	-1.784	7.3189e-07	3.1668e-05
c22641_g1	4.47923	40.0758	-3.1614	7.3404e-07	3.1734e-05
c48086_g1	0	15.3983	#NAME?	7.3465e-07	3.1747e-05
c45608_g1	0	15.3936	#NAME?	7.356e-07	3.1774e-05
c47093_g1	3.97668	34.9524	-3.1358	7.3639e-07	3.1795e-05
c33091_g1	0.252358	18.1077	-6.165	7.4474e-07	3.2128e-05
c39770_g1	0	16.0335	#NAME?	7.4698e-07	3.2211e-05
c51090_g1	1293.14	4475.87	-1.7913	7.5389e-07	3.2495e-05
c104172_g1	0	15.2828	#NAME?	7.5877e-07	3.2691e-05
c57139_g1	37.0055	167.922	-2.182	7.6078e-07	3.2764e-05
c41149_g1	0	15.2717	#NAME?	7.6115e-07	3.2766e-05
c3991_g1	0	21.6637	#NAME?	7.6228e-07	3.28e-05
c55356_g1	2.08324	36.7937	-4.1426	7.7177e-07	3.318e-05
c33375_g1	2.24594	28.8221	-3.6818	7.7409e-07	3.3266e-05
c52426_g2	154.516	549.613	-1.8307	7.7844e-07	3.3424e-05
c50131_g1	3.77273	39.3214	-3.3816	7.7955e-07	3.3457e-05
c42730_g1	0	15.1562	#NAME?	7.8641e-07	3.3738e-05
c52123_g1	13.2695	78.126	-2.5577	7.8832e-07	3.3805e-05
c46553_g2	1.57852	25.6294	-4.0212	7.9592e-07	3.4117e-05
c54345_g1	69.2894	269.785	-1.9611	8.077e-07	3.4577e-05
c43909_g1	40.7639	167.989	-2.043	8.0951e-07	3.464e-05
c53445_g2	3164.34	11179	-1.8208	8.1602e-07	3.4904e-05
c59005_g1	101.069	411.736	-2.0264	8.1917e-07	3.5024e-05
c8022_g1	0.41289	22.9294	-5.7953	8.2906e-07	3.5432e-05
c50529_g2	81.5576	331.518	-2.0232	8.4911e-07	3.6258e-05
c31494_g1	2.64619	28.6889	-3.4385	8.5443e-07	3.6469e-05
c22981_g1	611.701	2191.82	-1.8412	8.5696e-07	3.6562e-05
c56509_g3	4.54794	36.0924	-2.9884	8.6098e-07	3.6718e-05
c57595_g2	79.5855	309.676	-1.9602	8.6155e-07	3.6727e-05
c35006_g1	103.061	397.343	-1.9469	8.6672e-07	3.6932e-05
c26621_g2	5.32813	43.142	-3.0174	8.6735e-07	3.6943e-05
c12600_g1	79.097	310.724	-1.9739	8.6813e-07	3.696e-05
c4702_g1	18.3019	346.04	-4.2409	8.6954e-07	3.7004e-05
c44470_g1	3.51821	37.5472	-3.4158	8.7747e-07	3.7311e-05
c44325_g1	10.4433	57.8511	-2.4698	8.797e-07	3.739e-05
c36986_g1	13.6882	70.6806	-2.3684	8.8554e-07	3.7606e-05
c36753_g1	15.8442	78.926	-2.3165	9.0361e-07	3.8341e-05
c50360_g1	0	1442.24	#NAME?	9.1086e-07	3.8632e-05
c56493_g5	2.07276	26.9669	-3.7016	9.2482e-07	3.9175e-05
c38877_g1	17.8442	85.8889	-2.267	9.37e-07	3.9674e-05
c18441_g1	0	15.0705	#NAME?	9.6128e-07	4.0651e-05
c58516_g1	91.9179	381.41	-2.0529	9.6387e-07	4.0744e-05
c1526_g1	0	15.0183	#NAME?	9.7549e-07	4.1218e-05
c52533_g1	59.6863	228.305	-1.9355	9.8752e-07	4.1708e-05
c53372_g1	3.30927	10489.7	-11.63	9.8875e-07	4.1743e-05
c49665_g1	646.865	2154.61	-1.7359	9.9092e-07	4.1817e-05
c52174_g1	1.15732	21.7391	-4.2314	9.945e-07	4.195e-05
c21617_g1	0	14.9466	#NAME?	9.9545e-07	4.1973e-05
c8026_g1	0.252358	17.5274	-6.118	1.0087e-06	4.2497e-05
c2209_g1	31.9066	144.759	-2.1817	1.0145e-06	4.2723e-05
c3248_g1	0	14.874	#NAME?	1.0162e-06	4.2777e-05
c68907_g1	21.5562	105.344	-2.2889	1.019e-06	4.2876e-05
c57846_g1	14.2327	77.2319	-2.44	1.0263e-06	4.3148e-05
c51232_g2	7.30076	47.7746	-2.7101	1.0285e-06	4.3212e-05
c60298_g1	51.9334	182.881	-1.8162	1.0287e-06	4.3212e-05
c41078_g1	0	23.546	#NAME?	1.0353e-06	4.347e-05
c18783_g1	0	14.806	#NAME?	1.0362e-06	4.349e-05
c46723_g1	11.0026	76.4562	-2.7968	1.0383e-06	4.3559e-05
c57339_g1	70.5927	275.448	-1.9642	1.0547e-06	4.4159e-05
c38529_g1	0.744432	19.5932	-4.7181	1.0782e-06	4.5065e-05
c23403_g1	0	36.9577	#NAME?	1.0796e-06	4.5088e-05
c40879_g1	0	56.0108	#NAME?	1.0792e-06	4.5088e-05
c69612_g1	6.54983	44.7615	-2.7727	1.0811e-06	4.5132e-05
c93030_g1	0.917607	21.509	-4.5509	1.0831e-06	4.5175e-05
c44468_g1	91.3279	340.714	-1.8994	1.084e-06	4.5198e-05
c43284_g1	0.744432	19.4833	-4.71	1.1029e-06	4.5948e-05
c4428_g1	0.252358	63.5919	-7.9772	1.1029e-06	4.5948e-05
c48522_g1	0.41289	2258	-12.417	1.1097e-06	4.6209e-05
c50605_g1	5.89506	43.3981	-2.8801	1.1155e-06	4.6432e-05
c51657_g1	4.01244	39.2181	-3.289	1.148e-06	4.7726e-05
c57221_g1	19.0164	89.4291	-2.2335	1.1554e-06	4.8015e-05
c42033_g1	31.4774	148.822	-2.2412	1.1604e-06	4.8201e-05
c46836_g1	4.50235	42.7191	-3.2461	1.1647e-06	4.8363e-05
c40217_g3	0	16.108	#NAME?	1.1698e-06	4.8554e-05
c51126_g1	76.9059	440.858	-2.5191	1.1706e-06	4.8566e-05
c2577_g1	0	15.8137	#NAME?	1.1877e-06	4.9254e-05
c94278_g1	0.331541	18.1692	-5.7762	1.1957e-06	4.9545e-05
c91127_g1	3.22792	31.1683	-3.2714	1.2004e-06	4.9699e-05
c58549_g7	12.575	70.6788	-2.4907	1.2014e-06	4.9721e-05
c25577_g1	367.037	1304.87	-1.8299	1.2032e-06	4.9776e-05
c41718_g1	13.8759	72.6431	-2.3882	1.2078e-06	4.9946e-05
c41884_g1	27.6985	131.457	-2.2467	1.2447e-06	5.1408e-05
c47053_g1	8.05133	50.5966	-2.6517	1.2463e-06	5.1454e-05
[truncated: 1,768 more rows]

## Sheet: 34 specific
Gene_id	Sterile_readcount	Fertile_readcount	Log2FoldChange	P-value	P-adjust
c39654_g1	37.0038	0	Inf	9.0513e-10	5.9191e-08
c12893_g1	27.3854	0	Inf	9.3603e-10	6.1093e-08
c13913_g1	23.4815	0	Inf	1.4884e-09	9.4512e-08
c13294_g1	19.7445	0	Inf	1.9847e-08	1.0961e-06
c42304_g1	25.7906	0	Inf	1.1988e-06	4.9654e-05
c329_g1	13.0171	0	Inf	3.3492e-06	0.00012823
c48055_g1	12.5707	0	Inf	7.2857e-06	0.00026213
c52093_g2	12.3679	0	Inf	1.2746e-05	0.000436
c29943_g1	11.8114	0	Inf	1.5396e-05	0.00051906
c33226_g1	11.6382	0	Inf	1.9273e-05	0.00063994
c58057_g2	10.7915	0	Inf	5.0773e-05	0.001526
c35256_g1	10.1136	0	Inf	0.00010978	0.003046
c47092_g1	9.79472	0	Inf	0.00012095	0.003323
c87090_g1	9.47149	0	Inf	0.00013556	0.0036625
c62403_g1	9.36919	0	Inf	0.00020054	0.0051806
c58543_g1	9.12731	0	Inf	0.00021802	0.0055874
c61895_g1	8.32898	0	Inf	0.00029274	0.0072323
c2781_g1	8.15797	0	Inf	0.00037099	0.0088551
c12408_g1	8.07879	0	Inf	0.00038251	0.0090976
c60266_g1	8.30803	0	Inf	0.00041831	0.00984
c56937_g4	27.348	0	Inf	0.00050955	0.011657
c51466_g2	7.74291	0	Inf	0.00051767	0.011811
c58988_g2	12.937	0	Inf	0.00053653	0.01217
c46518_g1	7.41137	0	Inf	0.00070085	0.015357
c49487_g2	43.3122	0	Inf	0.0010504	0.021825
c89421_g1	6.75877	0	Inf	0.0010847	0.022431
c27246_g1	6.6543	0	Inf	0.001601	0.030949
c51062_g3	7.31521	0	Inf	0.001766	0.033635
c13111_g1	6.64815	0	Inf	0.0019259	0.036265
c12401_g1	10.786	0	Inf	0.0021489	0.039808
c32107_g1	6.47498	0	Inf	0.002479	0.044835
c34517_g1	5.84116	0	Inf	0.002665	0.047745
c8519_g1	5.84116	0	Inf	0.002665	0.047745
c39006_g1	10.5182	0	Inf	0.0026676	0.047772

## Sheet: 742 specific
Gene_id	Sterile_readcount	Fertile_readcount	Log2FoldChange	P-value	P-adjust
c42061_g1	0	1842.94	#NAME?	1.3843e-66	2.491e-63
c58016_g1	0	1824.3	#NAME?	1.6363e-66	2.8929e-63
c32133_g1	0	1568.21	#NAME?	2.6815e-64	4.2222e-61
c77348_g1	0	1489.24	#NAME?	1.6605e-63	2.4609e-60
c50177_g1	0	1278.5	#NAME?	2.3098e-61	3.1036e-58
c59938_g1	0	1212.04	#NAME?	1.5213e-60	1.9655e-57
c48060_g1	0	1091.83	#NAME?	5.096e-59	5.6712e-56
c68607_g1	0	742.814	#NAME?	2.2845e-53	1.9346e-50
c84969_g1	0	625.872	#NAME?	8.3135e-51	6.4944e-48
c43040_g1	0	621.844	#NAME?	1.2262e-50	9.433e-48
c38193_g1	0	597.893	#NAME?	4.2946e-50	3.2297e-47
c34632_g1	0	584.231	#NAME?	8.3134e-50	6.1151e-47
c47953_g1	0	580.634	#NAME?	1.029e-49	7.4602e-47
c35851_g1	0	569.536	#NAME?	2.0067e-49	1.4141e-46
c51632_g1	0	568.796	#NAME?	2.208e-49	1.5452e-46
c46175_g1	0	559.128	#NAME?	3.5996e-49	2.4846e-46
c25120_g1	0	545.394	#NAME?	9.3535e-49	6.3689e-46
c42421_g2	0	518.1	#NAME?	5.5987e-48	3.5485e-45
c87243_g1	0	506.907	#NAME?	1.2132e-47	7.5467e-45
c86159_g1	0	474.042	#NAME?	1.0551e-46	6.2544e-44
c41999_g1	0	921.04	#NAME?	1.6513e-46	9.6191e-44
c44397_g1	0	457.775	#NAME?	3.173e-46	1.7964e-43
c53686_g1	0	448.3	#NAME?	7.4991e-46	4.1752e-43
c33845_g1	0	407.256	#NAME?	1.9611e-44	1.0512e-41
c54424_g2	0	406.848	#NAME?	2.0177e-44	1.0759e-41
c4913_g1	0	397.404	#NAME?	4.5615e-44	2.3941e-41
c69401_g1	0	389.208	#NAME?	8.8897e-44	4.5941e-41
c51306_g1	0	387.416	#NAME?	1.057e-43	5.4344e-41
c8265_g1	0	373.75	#NAME?	3.779e-43	1.9137e-40
c30398_g1	0	357.46	#NAME?	1.7254e-42	8.4817e-40
c42946_g1	0	347.888	#NAME?	4.1297e-42	1.9447e-39
c6739_g1	0	345.937	#NAME?	4.8758e-42	2.2854e-39
c42810_g1	0	330.686	#NAME?	2.1309e-41	9.6297e-39
c42002_g1	0	331.952	#NAME?	2.2284e-41	1.0025e-38
c52956_g1	0	327.196	#NAME?	3.5001e-41	1.5607e-38
c49628_g1	0	325.755	#NAME?	3.7873e-41	1.6813e-38
c38813_g2	0	867.385	#NAME?	5.7377e-41	2.514e-38
c61996_g1	0	304.996	#NAME?	3.9614e-40	1.6844e-37
c48880_g1	0	291.979	#NAME?	1.515e-39	6.257e-37
c18532_g1	0	290.527	#NAME?	2.0263e-39	8.3345e-37
c60927_g1	0	289.632	#NAME?	2.1977e-39	8.9663e-37
c43596_g1	0	284.607	#NAME?	3.3374e-39	1.3561e-36
c51907_g1	0	285.083	#NAME?	3.67e-39	1.4853e-36
c49933_g1	0	274.024	#NAME?	1.5966e-38	6.2363e-36
c45573_g2	0	272.935	#NAME?	1.6851e-38	6.5565e-36
c33695_g1	0	268.326	#NAME?	2.6079e-38	1.0108e-35
c54424_g1	0	267.187	#NAME?	2.8589e-38	1.1038e-35
c42698_g1	0	263.905	#NAME?	5.2231e-38	2.0013e-35
c53857_g1	0	247.204	#NAME?	4.021e-37	1.5177e-34
c37851_g1	0	244.66	#NAME?	6.4776e-37	2.4088e-34
c7071_g1	0	233.282	#NAME?	3.1752e-36	1.1593e-33
c51026_g2	0	1980.96	#NAME?	1.0263e-35	3.629e-33
c51358_g1	0	221.675	#NAME?	1.834e-35	6.4396e-33
c57391_g1	0	218.311	#NAME?	2.5645e-35	8.9735e-33
c33589_g1	0	536.785	#NAME?	2.9636e-35	1.0298e-32
c13330_g1	0	456.185	#NAME?	3.4223e-35	1.1851e-32
c68693_g1	0	207.326	#NAME?	1.3596e-34	4.5519e-32
c17716_g1	0	201.245	#NAME?	4.5083e-34	1.4751e-31
c6959_g1	0	428.423	#NAME?	1.053e-33	3.3579e-31
c26482_g1	0	195.221	#NAME?	1.0672e-33	3.3927e-31
c43231_g1	0	191.384	#NAME?	2.2002e-33	6.9289e-31
c50610_g1	0	191.064	#NAME?	2.2212e-33	6.9733e-31
c16075_g1	0	190.087	#NAME?	2.5149e-33	7.8464e-31
c37364_g1	0	185.574	#NAME?	5.9358e-33	1.8405e-30
c6841_g1	0	182.816	#NAME?	9.5683e-33	2.9397e-30
c48487_g1	0	167.212	#NAME?	1.9681e-31	5.7994e-29
c48664_g2	0	165.186	#NAME?	2.762e-31	8.0912e-29
c746_g1	0	158.866	#NAME?	8.7702e-31	2.5108e-28
c57521_g1	0	155.429	#NAME?	1.9472e-30	5.4965e-28
c58617_g2	0	153.324	#NAME?	2.804e-30	7.7629e-28
c49370_g2	0	149.034	#NAME?	7.4245e-30	2.0276e-27
c23972_g1	0	148.579	#NAME?	9.5339e-30	2.5897e-27
c7729_g1	0	145.316	#NAME?	1.7493e-29	4.6635e-27
c58753_g3	0	144.59	#NAME?	2.1545e-29	5.7136e-27
c7052_g1	0	143.706	#NAME?	2.3767e-29	6.2699e-27
c23767_g1	0	140.104	#NAME?	5.39e-29	1.4072e-26
c23116_g1	0	138.712	#NAME?	6.8903e-29	1.7896e-26
c102554_g1	0	135.09	#NAME?	1.6024e-28	4.0778e-26
c53551_g1	0	132.252	#NAME?	3.432e-28	8.6034e-26
c56941_g1	0	165.128	#NAME?	4.5554e-28	1.1391e-25
c84746_g1	0	129.129	#NAME?	7.574e-28	1.8753e-25
c9365_g1	0	124.264	#NAME?	2.4235e-27	5.8428e-25
c62282_g1	0	120.3	#NAME?	7.155e-27	1.6538e-24
c103191_g1	0	118.72	#NAME?	1.0975e-26	2.5137e-24
c33949_g1	0	118.195	#NAME?	1.2106e-26	2.7664e-24
c50937_g1	0	114.705	#NAME?	2.9548e-26	6.6023e-24
c42600_g2	0	113.307	#NAME?	3.9609e-26	8.8308e-24
c40988_g1	0	113.098	#NAME?	4.0112e-26	8.9233e-24
c58258_g2	0	112.504	#NAME?	5.5079e-26	1.2172e-23
c53119_g2	0	670.828	#NAME?	3.1821e-25	6.7509e-23
c45099_g1	0	897.778	#NAME?	3.7093e-25	7.82e-23
c48242_g1	0	105.474	#NAME?	3.9079e-25	8.2044e-23
c55025_g5	0	104.61	#NAME?	4.4545e-25	9.3132e-23
c52538_g1	0	103.374	#NAME?	8.1487e-25	1.6793e-22
c48667_g1	0	255.212	#NAME?	1.7382e-24	3.5033e-22
c17349_g1	0	99.0986	#NAME?	2.3371e-24	4.673e-22
c93592_g1	0	98.4522	#NAME?	3.33e-24	6.619e-22
c52000_g1	0	97.179	#NAME?	4.2613e-24	8.3547e-22
c77096_g1	0	324.776	#NAME?	5.4399e-24	1.0569e-21
c49406_g2	0	94.641	#NAME?	9.6182e-24	1.8533e-21
c53224_g1	0	234.79	#NAME?	2.7792e-23	5.2449e-21
c34319_g1	0	144.976	#NAME?	2.879e-23	5.4229e-21
c24003_g1	0	89.3592	#NAME?	5.2521e-23	9.7833e-21
c53151_g1	0	214.653	#NAME?	7.9119e-23	1.4444e-20
c56590_g2	0	765.446	#NAME?	8.9668e-23	1.634e-20
c31948_g1	0	87.5654	#NAME?	1.084e-22	1.9647e-20
c48795_g2	0	85.074	#NAME?	2.4032e-22	4.3015e-20
c17908_g1	0	84.1314	#NAME?	2.8338e-22	5.0545e-20
c33334_g1	0	84.2861	#NAME?	3.0459e-22	5.4135e-20
c69427_g1	0	83.4851	#NAME?	3.5528e-22	6.3033e-20
c61168_g1	0	83.2988	#NAME?	3.9333e-22	6.9417e-20
c5156_g1	0	187.154	#NAME?	3.9625e-22	6.9811e-20
c60462_g1	0	128.468	#NAME?	7.0803e-22	1.2218e-19
c104113_g1	0	79.523	#NAME?	1.5618e-21	2.6231e-19
c24535_g1	0	79.0555	#NAME?	1.7804e-21	2.9853e-19
c47543_g1	0	78.2722	#NAME?	2.7327e-21	4.5594e-19
c47553_g1	0	77.027	#NAME?	4.3985e-21	7.2903e-19
c46802_g1	0	75.6085	#NAME?	6.0297e-21	9.8643e-19
c16409_g1	0	183.724	#NAME?	7.771e-21	1.2631e-18
c33712_g1	0	93.7796	#NAME?	7.9826e-21	1.2954e-18
c37092_g1	0	121.002	#NAME?	2.0643e-20	3.2504e-18
c42466_g1	0	71.5216	#NAME?	3.3005e-20	5.1013e-18
c35278_g2	0	70.7393	#NAME?	3.573e-20	5.5141e-18
c53670_g2	0	70.5662	#NAME?	4.396e-20	6.7531e-18
c56682_g1	0	69.0274	#NAME?	7.5552e-20	1.133e-17
c53224_g2	0	90.2962	#NAME?	9.3032e-20	1.3889e-17
c93616_g1	0	179.761	#NAME?	9.8958e-20	1.4709e-17
c10677_g1	0	67.6304	#NAME?	1.1699e-19	1.7312e-17
c11625_g1	0	68.1007	#NAME?	1.2263e-19	1.8119e-17
c69128_g1	0	67.814	#NAME?	1.2641e-19	1.8651e-17
c53408_g1	0	65.3271	#NAME?	4.016e-19	5.7733e-17
c62913_g1	0	64.7422	#NAME?	4.2842e-19	6.1326e-17
c51537_g2	0	191.387	#NAME?	5.1692e-19	7.3473e-17
c12876_g1	0	636.578	#NAME?	5.258e-19	7.4525e-17
c1481_g1	0	63.0164	#NAME?	7.7752e-19	1.0974e-16
c51795_g1	0	220.144	#NAME?	8.182e-19	1.1516e-16
c45857_g1	0	63.4924	#NAME?	9.1835e-19	1.2871e-16
c29521_g1	0	62.9857	#NAME?	9.5527e-19	1.337e-16
c52922_g1	0	404.985	#NAME?	1.3247e-18	1.8337e-16
c15809_g1	0	81.1165	#NAME?	1.6721e-18	2.3051e-16
c45026_g1	0	61.2104	#NAME?	1.7653e-18	2.4302e-16
c32764_g1	0	65.6774	#NAME?	2.5478e-18	3.4743e-16
c28975_g1	0	60.3928	#NAME?	2.6496e-18	3.601e-16
c50347_g1	0	64.6268	#NAME?	4.5754e-18	6.043e-16
c51490_g1	0	260.299	#NAME?	4.9709e-18	6.5567e-16
c6301_g1	0	58.34	#NAME?	6.3592e-18	8.3227e-16
c59598_g6	0	58.1211	#NAME?	6.533e-18	8.539e-16
c49482_g3	0	57.7123	#NAME?	8.4915e-18	1.0999e-15
c15959_g1	0	57.567	#NAME?	9.6165e-18	1.2424e-15
c55154_g1	0	57.1199	#NAME?	1.0168e-17	1.3086e-15
c23641_g1	0	140.716	#NAME?	1.2178e-17	1.5574e-15
c36976_g1	0	239.443	#NAME?	1.3491e-17	1.7209e-15
c40386_g1	0	56.4	#NAME?	1.5346e-17	1.9501e-15
c86605_g1	0	55.3075	#NAME?	2.4395e-17	3.0615e-15
c54218_g2	0	71.0114	#NAME?	4.5766e-17	5.6244e-15
c60791_g1	0	54.0306	#NAME?	4.9777e-17	6.1024e-15
c59306_g1	0	53.5789	#NAME?	5.2831e-17	6.4533e-15
c39912_g1	0	53.8154	#NAME?	5.7191e-17	6.9522e-15
c68851_g1	0	96.2969	#NAME?	6.1837e-17	7.4809e-15
c14984_g1	0	53.3991	#NAME?	6.7508e-17	8.1376e-15
c49041_g1	0	89.8482	#NAME?	7.6471e-17	9.1632e-15
c8690_g1	0	88.7976	#NAME?	8.3147e-17	9.9514e-15
c85072_g1	0	52.6465	#NAME?	9.3265e-17	1.1123e-14
c5006_g1	0	131.375	#NAME?	9.4947e-17	1.131e-14
c49294_g1	0	245.851	#NAME?	1.1514e-16	1.3602e-14
c50602_g1	0	51.1089	#NAME?	1.8027e-16	2.1027e-14
c33541_g1	0	452.677	#NAME?	2.2813e-16	2.6394e-14
c40654_g1	0	101.123	#NAME?	2.3973e-16	2.7642e-14
c11757_g1	0	50.4979	#NAME?	2.4623e-16	2.8326e-14
c54717_g1	0	50.2688	#NAME?	2.5423e-16	2.918e-14
c38726_g1	0	49.7025	#NAME?	3.8813e-16	4.3997e-14
c58775_g3	0	49.1874	#NAME?	4.685e-16	5.2811e-14
c58397_g3	0	49.0524	#NAME?	4.776e-16	5.3777e-14
c16027_g1	0	49.018	#NAME?	4.7996e-16	5.3982e-14
c18258_g2	0	48.039	#NAME?	7.8271e-16	8.6773e-14
c27579_g1	0	46.9568	#NAME?	1.3038e-15	1.4204e-13
c98801_g1	0	46.7995	#NAME?	1.5017e-15	1.6342e-13
c85114_g1	0	445.741	#NAME?	1.5284e-15	1.6616e-13
c1640_g1	0	45.8299	#NAME?	2.2011e-15	2.3597e-13
c36591_g2	0	45.936	#NAME?	2.4404e-15	2.6079e-13
c51931_g2	0	91.9029	#NAME?	2.5139e-15	2.6808e-13
c52137_g1	0	45.5328	#NAME?	2.9233e-15	3.0977e-13
c59543_g2	0	45.0447	#NAME?	3.5506e-15	3.7388e-13
c51992_g3	0	93.9547	#NAME?	3.5774e-15	3.7631e-13
c102239_g1	0	115.584	#NAME?	5.1392e-15	5.378e-13
c48912_g1	0	248.176	#NAME?	5.2263e-15	5.4634e-13
c8457_g1	0	43.0348	#NAME?	1.0068e-14	1.0269e-12
c46755_g1	0	181.379	#NAME?	1.0882e-14	1.1065e-12
c45662_g1	0	43.0339	#NAME?	1.139e-14	1.1559e-12
c51320_g2	0	437	#NAME?	1.2031e-14	1.2197e-12
c61537_g1	0	42.0699	#NAME?	1.7017e-14	1.7046e-12
c1231_g1	0	41.8864	#NAME?	1.9851e-14	1.9787e-12
c93444_g1	0	41.6061	#NAME?	2.3538e-14	2.3392e-12
c18661_g1	0	41.5958	#NAME?	2.3577e-14	2.3409e-12
c42600_g1	0	59.345	#NAME?	2.3866e-14	2.3672e-12
c1907_g1	0	41.133	#NAME?	2.8823e-14	2.8337e-12
c50642_g1	0	41.1348	#NAME?	2.8814e-14	2.8337e-12
c18069_g1	0	41.0185	#NAME?	2.937e-14	2.8847e-12
c44901_g1	0	126.751	#NAME?	2.9721e-14	2.9164e-12
c44561_g1	0	83.3735	#NAME?	3.288e-14	3.2138e-12
c39682_g1	0	40.0535	#NAME?	5.0334e-14	4.8586e-12
c93786_g1	0	112.982	#NAME?	6.4508e-14	6.1677e-12
c71050_g1	0	39.3196	#NAME?	7.3489e-14	6.9998e-12
c45328_g1	0	103.584	#NAME?	7.8059e-14	7.3932e-12
c82432_g1	0	39.098	#NAME?	8.6739e-14	8.1692e-12
c31366_g1	0	39.0485	#NAME?	8.7473e-14	8.2306e-12
c21283_g1	0	45.9128	#NAME?	8.9357e-14	8.4001e-12
c89044_g1	0	38.7077	#NAME?	1.1999e-13	1.1196e-11
c48584_g1	0	38.4749	#NAME?	1.2487e-13	1.1641e-11
c107904_g1	0	38.404	#NAME?	1.4391e-13	1.3366e-11
c68191_g1	0	117.015	#NAME?	1.5434e-13	1.4256e-11
c38367_g1	0	37.889	#NAME?	1.5734e-13	1.452e-11
c48361_g1	0	58.138	#NAME?	1.595e-13	1.4706e-11
c1982_g1	0	37.8126	#NAME?	1.8158e-13	1.6666e-11
c60724_g1	0	37.753	#NAME?	1.8348e-13	1.6809e-11
c77089_g1	0	37.4196	#NAME?	2.2164e-13	2.0122e-11
c107898_g1	0	37.3954	#NAME?	2.2259e-13	2.019e-11
c59613_g2	0	37.346	#NAME?	2.5599e-13	2.3095e-11
c14175_g1	0	36.6689	#NAME?	3.2916e-13	2.9511e-11
c21849_g1	0	36.6167	#NAME?	3.3225e-13	2.9709e-11
c54431_g1	0	96.5197	#NAME?	3.7677e-13	3.3541e-11
c47625_g2	0	36.2684	#NAME?	4.0355e-13	3.5798e-11
c18012_g1	0	42.7974	#NAME?	4.6129e-13	4.0813e-11
c12113_g1	0	48.1444	#NAME?	5.5089e-13	4.8485e-11
c20298_g1	0	35.8139	#NAME?	6.5307e-13	5.7229e-11
c52764_g1	0	35.786	#NAME?	6.5636e-13	5.7436e-11
c64305_g1	0	35.7841	#NAME?	6.5659e-13	5.7436e-11
c1594_g1	0	35.5634	#NAME?	6.8333e-13	5.962e-11
c77853_g1	0	35.3427	#NAME?	7.1141e-13	6.1963e-11
c18747_g1	0	35.2178	#NAME?	8.3231e-13	7.2181e-11
c41709_g1	0	35.2011	#NAME?	8.3486e-13	7.2341e-11
c46331_g1	0	34.9543	#NAME?	8.7365e-13	7.5572e-11
c49366_g1	0	34.8947	#NAME?	8.8334e-13	7.6345e-11
c24266_g1	0	34.8974	#NAME?	1.01e-12	8.6848e-11
c43463_g1	0	34.6684	#NAME?	1.2063e-12	1.0302e-10
c49755_g1	0	34.4886	#NAME?	1.2471e-12	1.0624e-10
c32525_g1	0	34.0499	#NAME?	1.5503e-12	1.314e-10
c32348_g1	0	66.0089	#NAME?	1.7096e-12	1.4441e-10
c36839_g1	0	107.086	#NAME?	1.8579e-12	1.5655e-10
c36258_g1	0	33.6438	#NAME?	2.1989e-12	1.839e-10
c50999_g2	0	33.1698	#NAME?	2.7601e-12	2.2911e-10
c45782_g1	0	32.8503	#NAME?	3.3678e-12	2.7705e-10
c49482_g1	0	32.8131	#NAME?	3.392e-12	2.7858e-10
c40804_g1	0	32.7479	#NAME?	3.9454e-12	3.2246e-10
c52520_g1	0	32.2617	#NAME?	4.3339e-12	3.5335e-10
c39226_g1	0	46.1261	#NAME?	4.5841e-12	3.7285e-10
c49358_g1	0	32.1425	#NAME?	5.0964e-12	4.1219e-10
c18022_g1	0	32.0773	#NAME?	5.9356e-12	4.7853e-10
c33045_g1	0	31.9841	#NAME?	6.0439e-12	4.8647e-10
c39932_g1	0	31.9785	#NAME?	6.0505e-12	4.8662e-10
c53577_g3	0	31.795	#NAME?	6.2713e-12	5.0357e-10
c18390_g1	0	31.3899	#NAME?	8.9954e-12	7.1717e-10
c23340_g1	0	31.0276	#NAME?	1.1132e-11	8.8056e-10
c28179_g1	0	30.8143	#NAME?	1.1615e-11	9.173e-10
c39122_g1	0	30.7761	#NAME?	1.1704e-11	9.2157e-10
c63514_g1	0	30.6048	#NAME?	1.396e-11	1.0931e-09
c39965_g1	0	30.4557	#NAME?	1.4384e-11	1.1228e-09
c59308_g3	0	30.4185	#NAME?	1.4493e-11	1.1304e-09
c81691_g1	0	29.775	#NAME?	2.1971e-11	1.6914e-09
c27981_g1	0	35.3398	#NAME?	2.4828e-11	1.9013e-09
c14952_g1	0	43.6132	#NAME?	2.5378e-11	1.9404e-09
c44429_g1	0	29.3157	#NAME?	3.2199e-11	2.436e-09
c27524_g1	0	29.1565	#NAME?	3.3273e-11	2.5116e-09
c37290_g1	0	28.8948	#NAME?	4.0606e-11	3.0333e-09
c33941_g1	0	43.8098	#NAME?	5.09e-11	3.7689e-09
c55402_g1	0	28.3108	#NAME?	6.1419e-11	4.5145e-09
c70746_g1	0	80.5784	#NAME?	6.6345e-11	4.866e-09
c51050_g1	0	29.259	#NAME?	7.055e-11	5.1618e-09
c49659_g2	0	47.7606	#NAME?	8.4345e-11	6.1193e-09
c53408_g2	0	27.5508	#NAME?	9.6835e-11	6.9953e-09
c57061_g2	0	37.4895	#NAME?	1.0309e-10	7.3945e-09
c31960_g1	0	27.2612	#NAME?	1.1948e-10	8.5455e-09
c33060_g1	0	27.2435	#NAME?	1.1994e-10	8.572e-09
c103541_g1	0	27.2211	#NAME?	1.2052e-10	8.6072e-09
c35564_g1	0	27.1615	#NAME?	1.4168e-10	1.0034e-08
c85834_g1	0	27.0302	#NAME?	1.4572e-10	1.0305e-08
c32991_g1	0	27.0125	#NAME?	1.4628e-10	1.033e-08
c16201_g1	0	26.9575	#NAME?	1.4802e-10	1.0446e-08
c93551_g1	0	26.6706	#NAME?	1.8291e-10	1.2801e-08
c68313_g1	0	102.848	#NAME?	2.5059e-10	1.7308e-08
c46015_g1	0	26.0178	#NAME?	2.8509e-10	1.9624e-08
c53091_g1	0	26.0103	#NAME?	2.8556e-10	1.9643e-08
c72258_g1	0	25.6872	#NAME?	3.0772e-10	2.1138e-08
c679_g1	0	116.93	#NAME?	3.4774e-10	2.3742e-08
c70099_g1	0	182.006	#NAME?	3.7379e-10	2.5451e-08
c88122_g1	0	25.2969	#NAME?	4.5325e-10	3.0553e-08
c56859_g1	0	25.2838	#NAME?	4.5458e-10	3.0621e-08
c9944_g1	0	25.1693	#NAME?	4.6641e-10	3.1377e-08
c47246_g1	0	25.1358	#NAME?	4.6994e-10	3.1593e-08
c28823_g1	0	28.5008	#NAME?	6.2281e-10	4.1427e-08
c16985_g1	0	24.7437	#NAME?	6.9741e-10	4.6207e-08
c8701_g1	0	24.7083	#NAME?	7.03e-10	4.6547e-08
c35023_g1	0	24.6627	#NAME?	7.1029e-10	4.6967e-08
c53577_g1	0	24.5676	#NAME?	7.2577e-10	4.7897e-08
c8582_g1	0	24.5006	#NAME?	7.3695e-10	4.8571e-08
c102501_g1	0	24.4196	#NAME?	7.5074e-10	4.9383e-08
c53344_g1	0	24.2184	#NAME?	9.1702e-10	5.9891e-08
c51537_g1	0	36.5255	#NAME?	9.6122e-10	6.2681e-08
c77260_g1	0	23.3513	#NAME?	1.7873e-09	1.1257e-07
c52522_g1	0	23.1566	#NAME?	1.8706e-09	1.173e-07
c9514_g1	0	23.1436	#NAME?	1.8763e-09	1.1759e-07
c56420_g1	0	165.965	#NAME?	1.9062e-09	1.1939e-07
c22587_g1	0	25.9106	#NAME?	2.1259e-09	1.3241e-07
c97058_g1	0	23.0114	#NAME?	2.2645e-09	1.4078e-07
c26913_g1	0	38.8296	#NAME?	2.2884e-09	1.4217e-07
c99467_g1	0	22.9294	#NAME?	2.3086e-09	1.4334e-07
c31475_g1	0	22.7934	#NAME?	2.3841e-09	1.478e-07
c45318_g2	0	22.9695	#NAME?	2.6924e-09	1.6595e-07
c68309_g1	0	99.3549	#NAME?	2.8038e-09	1.7228e-07
c15780_g1	0	34.4942	#NAME?	2.8269e-09	1.736e-07
c27169_g1	0	22.5932	#NAME?	2.9268e-09	1.794e-07
c10721_g1	0	35.1685	#NAME?	2.9406e-09	1.8015e-07
c86786_g1	0	22.4339	#NAME?	3.5622e-09	2.1547e-07
c41805_g1	0	22.2262	#NAME?	3.7429e-09	2.2613e-07
c24393_g1	0	63.0668	#NAME?	4.663e-09	2.7838e-07
c41671_g1	0	21.9449	#NAME?	4.6954e-09	2.8015e-07
c40804_g2	0	21.7829	#NAME?	4.8832e-09	2.9101e-07
c53834_g2	0	21.7698	#NAME?	4.8987e-09	2.9176e-07
c35676_g1	0	21.8117	#NAME?	5.691e-09	3.3637e-07
c3091_g1	0	21.6068	#NAME?	5.9793e-09	3.5175e-07
c17144_g1	0	21.5566	#NAME?	6.0527e-09	3.5566e-07
c46084_g1	0	34.2558	#NAME?	6.8734e-09	4.0177e-07
c95362_g1	0	21.2613	#NAME?	7.6384e-09	4.4363e-07
c59582_g2	0	21.1849	#NAME?	7.7828e-09	4.5153e-07
c94072_g1	0	25.1814	#NAME?	8.0978e-09	4.69e-07
c12685_g1	0	20.5237	#NAME?	1.2665e-08	7.1865e-07
c80526_g1	0	20.4939	#NAME?	1.5022e-08	8.443e-07
c102796_g1	0	23.9846	#NAME?	1.5622e-08	8.7605e-07
c54834_g1	0	27.1215	#NAME?	1.8643e-08	1.0345e-06
c51354_g2	0	19.9676	#NAME?	2.0183e-08	1.1114e-06
c54025_g1	0	42.9557	#NAME?	2.0637e-08	1.1346e-06
c49440_g1	0	19.8186	#NAME?	2.4711e-08	1.3519e-06
c92991_g1	0	19.5969	#NAME?	2.6132e-08	1.4235e-06
c13420_g1	0	19.5802	#NAME?	2.6244e-08	1.4288e-06
c35076_g1	0	29.2031	#NAME?	2.8105e-08	1.5219e-06
c31361_g1	0	19.3836	#NAME?	3.2555e-08	1.7516e-06
c47889_g1	0	19.379	#NAME?	3.2594e-08	1.7527e-06
c8924_g1	0	19.0689	#NAME?	4.1671e-08	2.2137e-06
c85239_g1	0	19.0334	#NAME?	4.2051e-08	2.2327e-06
c45846_g1	0	53.6758	#NAME?	4.2657e-08	2.2637e-06
c15437_g1	0	18.8928	#NAME?	4.3601e-08	2.3101e-06
c93978_g1	0	18.8043	#NAME?	4.4613e-08	2.3576e-06
c43556_g1	0	35.3315	#NAME?	5.3877e-08	2.8249e-06
c5084_g1	0	18.714	#NAME?	5.397e-08	2.8283e-06
c35487_g1	0	18.6842	#NAME?	5.4387e-08	2.8457e-06
c35964_g2	0	18.5817	#NAME?	5.5851e-08	2.9193e-06
c68980_g1	0	20.7034	#NAME?	6.1609e-08	3.1986e-06
c52135_g1	0	91.2734	#NAME?	6.6326e-08	3.4224e-06
c23544_g1	0	18.2399	#NAME?	7.2225e-08	3.7078e-06
c23587_g1	0	18.2409	#NAME?	7.2206e-08	3.7078e-06
c25887_g1	0	18.1635	#NAME?	7.3691e-08	3.7734e-06
c35374_g1	0	18.1039	#NAME?	7.4862e-08	3.8295e-06
c29950_g1	0	18.0434	#NAME?	9.0031e-08	4.5341e-06
c6659_g1	0	17.9633	#NAME?	9.1945e-08	4.6213e-06
c103517_g1	0	39.6316	#NAME?	9.9842e-08	4.9784e-06
c44595_g1	0	17.6001	#NAME?	1.1993e-07	5.9188e-06
c87897_g1	0	17.5964	#NAME?	1.2005e-07	5.9218e-06
c44030_g1	0	17.5749	#NAME?	1.2074e-07	5.9498e-06
c80677_g1	0	17.5284	#NAME?	1.2225e-07	6.0184e-06
c30986_g1	0	17.4259	#NAME?	1.2566e-07	6.1802e-06
c327_g1	0	17.4213	#NAME?	1.4918e-07	7.2379e-06
c26751_g1	0	17.3654	#NAME?	1.5141e-07	7.3356e-06
c5416_g2	0	17.3617	#NAME?	1.5156e-07	7.3393e-06
c68543_g1	0	299.758	#NAME?	1.7742e-07	8.4818e-06
c90889_g1	0	18.3778	#NAME?	1.9872e-07	9.437e-06
c62588_g1	0	16.9854	#NAME?	1.99e-07	9.446e-06
c94693_g1	0	16.977	#NAME?	1.9945e-07	9.4629e-06
c38580_g1	0	16.9137	#NAME?	2.0289e-07	9.6171e-06
c76289_g1	0	16.9016	#NAME?	2.0355e-07	9.6441e-06
c23150_g1	0	111.391	#NAME?	2.1658e-07	1.0208e-05
c47284_g1	0	47.0722	#NAME?	2.2659e-07	1.0652e-05
c28239_g1	0	16.7851	#NAME?	2.4958e-07	1.1628e-05
c2814_g1	0	16.6836	#NAME?	2.5651e-07	1.1934e-05
c76453_g1	0	16.624	#NAME?	2.6069e-07	1.2118e-05
c70192_g1	0	16.6073	#NAME?	2.6188e-07	1.2167e-05
c14557_g1	0	16.5895	#NAME?	2.6315e-07	1.2215e-05
c11738_g1	0	16.4144	#NAME?	2.7611e-07	1.2752e-05
c29245_g1	0	23.6753	#NAME?	2.8144e-07	1.2974e-05
c38377_g2	0	17.4436	#NAME?	3.1758e-07	1.4547e-05
c79056_g1	0	16.4312	#NAME?	3.2672e-07	1.4905e-05
c104801_g1	0	16.2859	#NAME?	3.3993e-07	1.548e-05
c30457_g1	0	16.2645	#NAME?	3.4194e-07	1.5557e-05
c21300_g1	0	80.734	#NAME?	3.6022e-07	1.6322e-05
c36864_g1	0	16.1155	#NAME?	4.2399e-07	1.8973e-05
c36969_g1	0	16.0167	#NAME?	4.3562e-07	1.9442e-05
c59633_g2	0	15.7997	#NAME?	4.6266e-07	2.0585e-05
c53967_g1	0	15.7103	#NAME?	5.6483e-07	2.491e-05
c12208_g1	0	15.6973	#NAME?	5.6687e-07	2.499e-05
c38567_g1	0	15.6628	#NAME?	5.7232e-07	2.5219e-05
c44098_g1	0	15.634	#NAME?	5.7693e-07	2.5411e-05
c62869_g1	0	15.6088	#NAME?	5.8098e-07	2.5578e-05
c48003_g1	0	15.5958	#NAME?	5.831e-07	2.5652e-05
c20737_g1	0	15.5744	#NAME?	5.8661e-07	2.5792e-05
c29089_g1	0	28.6108	#NAME?	6.2734e-07	2.7523e-05
c26025_g1	0	18.8435	#NAME?	6.9076e-07	3.0031e-05
c48086_g1	0	15.3983	#NAME?	7.3465e-07	3.1747e-05
c45608_g1	0	15.3936	#NAME?	7.356e-07	3.1774e-05
c39770_g1	0	16.0335	#NAME?	7.4698e-07	3.2211e-05
c104172_g1	0	15.2828	#NAME?	7.5877e-07	3.2691e-05
c41149_g1	0	15.2717	#NAME?	7.6115e-07	3.2766e-05
c3991_g1	0	21.6637	#NAME?	7.6228e-07	3.28e-05
c42730_g1	0	15.1562	#NAME?	7.8641e-07	3.3738e-05
c50360_g1	0	1442.24	#NAME?	9.1086e-07	3.8632e-05
c18441_g1	0	15.0705	#NAME?	9.6128e-07	4.0651e-05
c1526_g1	0	15.0183	#NAME?	9.7549e-07	4.1218e-05
c21617_g1	0	14.9466	#NAME?	9.9545e-07	4.1973e-05
c3248_g1	0	14.874	#NAME?	1.0162e-06	4.2777e-05
c41078_g1	0	23.546	#NAME?	1.0353e-06	4.347e-05
c18783_g1	0	14.806	#NAME?	1.0362e-06	4.349e-05
c23403_g1	0	36.9577	#NAME?	1.0796e-06	4.5088e-05
c40879_g1	0	56.0108	#NAME?	1.0792e-06	4.5088e-05
c40217_g3	0	16.108	#NAME?	1.1698e-06	4.8554e-05
c2577_g1	0	15.8137	#NAME?	1.1877e-06	4.9254e-05
c39755_g1	0	14.7678	#NAME?	1.251e-06	5.1583e-05
c102746_g1	0	14.7464	#NAME?	1.2586e-06	5.179e-05
c21498_g1	0	45.745	#NAME?	1.283e-06	5.2708e-05
c27831_g1	0	14.5629	#NAME?	1.3261e-06	5.4302e-05
c14285_g1	0	46.112	#NAME?	1.5792e-06	6.3887e-05
c79537_g1	0	14.3487	#NAME?	1.6857e-06	6.7895e-05
c27053_g1	0	14.2723	#NAME?	1.7231e-06	6.9374e-05
c26621_g1	0	14.2639	#NAME?	1.7273e-06	6.9486e-05
c79033_g1	0	14.2257	#NAME?	1.7464e-06	7.0201e-05
c18581_g1	0	14.195	#NAME?	1.7621e-06	7.0773e-05
c2822_g1	0	13.978	#NAME?	2.2448e-06	8.8714e-05
c12165_g1	0	13.9686	#NAME?	2.2509e-06	8.892e-05
c31032_g1	0	13.8849	#NAME?	2.3065e-06	9.0956e-05
c68517_g1	0	13.8718	#NAME?	2.3153e-06	9.1247e-05
c1953_g1	0	13.8551	#NAME?	2.3266e-06	9.1624e-05
c90519_g1	0	13.8159	#NAME?	2.3535e-06	9.2646e-05
c39565_g1	0	13.7861	#NAME?	2.3742e-06	9.3425e-05
c42670_g2	0	13.7563	#NAME?	2.8682e-06	0.0001116
c46471_g1	0	13.748	#NAME?	2.8752e-06	0.00011183
c87837_g1	0	13.6921	#NAME?	2.9221e-06	0.00011348
c97243_g1	0	13.6492	#NAME?	2.9589e-06	0.00011468
c38751_g1	0	13.6371	#NAME?	2.9693e-06	0.00011497
c54176_g1	0	13.5822	#NAME?	3.0175e-06	0.00011655
c4830_g1	0	13.5263	#NAME?	3.0675e-06	0.00011835
c5566_g1	0	13.5132	#NAME?	3.0794e-06	0.00011872
c44777_g1	0	25.8967	#NAME?	3.3707e-06	0.00012896
c70527_g1	0	27.4838	#NAME?	3.4081e-06	0.00013034
c49694_g2	0	13.3251	#NAME?	3.9014e-06	0.00014747
c102743_g1	0	13.2524	#NAME?	3.9859e-06	0.00015055
c56682_g2	0	13.1891	#NAME?	4.0616e-06	0.00015312
c25854_g1	0	13.1463	#NAME?	4.1138e-06	0.00015498
c41050_g1	0	17.3858	#NAME?	4.3634e-06	0.00016383
c1514_g2	0	29.7497	#NAME?	4.7586e-06	0.00017728
c18587_g1	0	13.0736	#NAME?	5.0439e-06	0.00018722
c42466_g2	0	13.0298	#NAME?	5.1095e-06	0.00018944
c11484_g1	0	13.0103	#NAME?	5.139e-06	0.0001904
c20542_g1	0	12.9879	#NAME?	5.1732e-06	0.00019159
c54832_g2	0	12.9712	#NAME?	5.199e-06	0.00019234
c37824_g1	0	12.9498	#NAME?	5.2322e-06	0.00019342
c85045_g1	0	12.8436	#NAME?	5.401e-06	0.00019923
c90173_g1	0	14.4679	#NAME?	5.6852e-06	0.00020887
c10772_g1	0	13.2152	#NAME?	5.8261e-06	0.00021389
c29750_g2	0	12.7495	#NAME?	6.6731e-06	0.00024295
c22954_g1	0	12.7271	#NAME?	6.7176e-06	0.0002443
c42038_g1	0	12.7188	#NAME?	6.7343e-06	0.00024469
c28322_g1	0	12.6089	#NAME?	6.959e-06	0.0002519
c74589_g1	0	12.5995	#NAME?	6.9786e-06	0.00025252
c6372_g1	0	12.5912	#NAME?	6.9962e-06	0.00025306
c37105_g2	0	12.5279	#NAME?	7.1311e-06	0.00025739
c40922_g1	0	12.5195	#NAME?	7.1492e-06	0.00025786
c6760_g1	0	16.4088	#NAME?	7.1871e-06	0.00025913
c44882_g1	0	16.245	#NAME?	7.2557e-06	0.00026132
c40565_g1	0	12.4207	#NAME?	8.8567e-06	0.00031394
c62757_g1	0	12.3006	#NAME?	9.1822e-06	0.00032395
c81186_g1	0	12.2158	#NAME?	9.4212e-06	0.00033115
c22450_g1	0	12.2121	#NAME?	9.4319e-06	0.00033139
c102976_g1	0	12.1087	#NAME?	1.1717e-05	0.00040314
c28653_g1	0	12.0705	#NAME?	1.1853e-05	0.00040738
c25289_g1	0	18.3182	#NAME?	1.1872e-05	0.00040792
c60017_g1	0	11.9597	#NAME?	1.2258e-05	0.00042015
c56396_g1	0	11.9131	#NAME?	1.2433e-05	0.00042573
c37942_g1	0	13.828	#NAME?	1.3703e-05	0.00046638
c43083_g1	0	11.7716	#NAME?	1.5648e-05	0.00052633
c90963_g1	0	11.7297	#NAME?	1.5848e-05	0.00053235
c97571_g1	0	11.6952	#NAME?	1.6015e-05	0.00053761
c78134_g1	0	11.6188	#NAME?	1.6394e-05	0.00054906
c44845_g1	0	11.4987	#NAME?	1.7016e-05	0.00056854
c24437_g1	0	11.4568	#NAME?	2.0364e-05	0.00067283
c78481_g1	0	11.3701	#NAME?	2.1353e-05	0.00070299
c54832_g1	0	11.2733	#NAME?	2.2002e-05	0.00072268
c42980_g1	0	11.2509	#NAME?	2.2155e-05	0.00072726
c12110_g1	0	12.0966	#NAME?	2.2326e-05	0.00073191
c10721_g2	0	19.0698	#NAME?	2.5959e-05	0.00083982
c11660_g1	0	12.7867	#NAME?	2.736e-05	0.00088061
c24933_g1	0	11.047	#NAME?	2.8507e-05	0.00091215
c105540_g1	0	11.0218	#NAME?	2.873e-05	0.00091852
c41537_g1	0	11.0209	#NAME?	2.8739e-05	0.00091852
c38962_g1	0	11.0125	#NAME?	2.8813e-05	0.00092062
c71686_g1	0	11.0041	#NAME?	2.8889e-05	0.00092244
c5690_g1	0	10.9874	#NAME?	2.904e-05	0.00092697
c25835_g1	0	10.9268	#NAME?	2.9595e-05	0.0009426
c98390_g1	0	10.8719	#NAME?	3.0111e-05	0.00095806
c1334_g1	0	58.1685	#NAME?	3.1327e-05	0.00099275
c25130_g1	0	27.9244	#NAME?	3.5963e-05	0.0011224
c42184_g1	0	10.7527	#NAME?	3.7789e-05	0.0011735
c23324_g1	0	12.1255	#NAME?	3.8549e-05	0.0011942
c34480_g1	0	10.6716	#NAME?	3.8757e-05	0.0011995
c68487_g1	0	10.6027	#NAME?	3.9607e-05	0.0012244
c38790_g1	0	10.5943	#NAME?	3.9712e-05	0.0012265
c9320_g1	0	10.5859	#NAME?	3.9818e-05	0.0012286
c30225_g1	0	10.5226	#NAME?	4.0627e-05	0.0012486
c73673_g1	0	10.5133	#NAME?	4.0748e-05	0.0012516
c99508_g1	0	10.5096	#NAME?	4.0796e-05	0.0012527
c15969_g1	0	10.3978	#NAME?	5.1145e-05	0.0015362
c90188_g1	0	10.3131	#NAME?	5.2531e-05	0.0015741
c12363_g1	0	10.2702	#NAME?	5.3252e-05	0.0015943
c64450_g1	0	10.2581	#NAME?	5.3457e-05	0.0016
c4032_g1	0	10.232	#NAME?	5.3905e-05	0.0016119
c96029_g1	0	10.1938	#NAME?	5.4569e-05	0.0016284
c60502_g1	0	14.3841	#NAME?	5.5729e-05	0.0016586
c50992_g1	0	18.3871	#NAME?	6.6997e-05	0.0019576
c13061_g1	0	10.0439	#NAME?	6.9347e-05	0.0020198
c102112_g1	0	10.0141	#NAME?	7.0007e-05	0.0020384
c25648_g2	0	9.9796	#NAME?	7.0782e-05	0.002058
c39765_g1	0	9.97219	#NAME?	7.095e-05	0.0020623
c62958_g1	0	9.96285	#NAME?	7.1162e-05	0.0020673
c45763_g1	0	9.95818	#NAME?	7.1269e-05	0.0020698
c5003_g1	0	9.95447	#NAME?	7.1354e-05	0.0020716
c59462_g6	0	9.9498	#NAME?	7.1461e-05	0.0020737
c47379_g1	0	9.92934	#NAME?	7.1932e-05	0.0020825
c5497_g1	0	9.92838	#NAME?	7.1954e-05	0.0020825
c28360_g1	0	9.90324	#NAME?	7.2539e-05	0.0020982
c45839_g1	0	9.89486	#NAME?	7.2736e-05	0.0021025
c37132_g1	0	9.88182	#NAME?	7.3043e-05	0.0021097
c52762_g1	0	9.86039	#NAME?	7.3552e-05	0.0021232
c38943_g3	0	9.7449	#NAME?	9.2588e-05	0.0026217
c49279_g1	0	9.80078	#NAME?	9.2724e-05	0.0026248
c38605_g1	0	9.73653	#NAME?	9.2836e-05	0.0026272
c41574_g1	0	9.72815	#NAME?	9.3084e-05	0.0026335
c42366_g1	0	9.69834	#NAME?	9.3976e-05	0.0026565
c49125_g2	0	9.67692	#NAME?	9.4624e-05	0.0026733
c3345_g1	0	9.64712	#NAME?	9.5536e-05	0.0026953
c23547_g1	0	9.64341	#NAME?	9.565e-05	0.002697
c29348_g1	0	9.60426	#NAME?	9.6869e-05	0.002726
c27664_g1	0	9.59218	#NAME?	9.7249e-05	0.0027344
c25536_g1	0	9.56608	#NAME?	9.8077e-05	0.0027523
c22653_g1	0	9.53628	#NAME?	9.9035e-05	0.0027769
c12336_g1	0	24.2203	#NAME?	0.00010057	0.0028138
c9624_g1	0	14.4185	#NAME?	0.0001112	0.0030821
c83394_g1	0	12.5754	#NAME?	0.00011501	0.0031754
c57339_g2	0	110.274	#NAME?	0.00011687	0.0032223
c307_g1	0	9.42917	#NAME?	0.00012452	0.003409
c72526_g1	0	9.42079	#NAME?	0.00012486	0.0034163
c77026_g1	0	9.41242	#NAME?	0.00012519	0.0034218
c22878_g1	0	9.35281	#NAME?	0.00012762	0.0034806
c45969_g1	0	9.35281	#NAME?	0.00012762	0.0034806
c58161_g7	0	9.33976	#NAME?	0.00012816	0.0034916
c52611_g1	0	9.28482	#NAME?	0.00013047	0.0035497
c44417_g1	0	9.26807	#NAME?	0.00013119	0.0035644
c35558_g1	0	9.25969	#NAME?	0.00013155	0.0035721
c21053_g1	0	9.25035	#NAME?	0.00013195	0.0035793
c88802_g1	0	9.20379	#NAME?	0.00013398	0.0036257
c58394_g2	0	9.16932	#NAME?	0.00013552	0.0036625
c42822_g1	0	14.5619	#NAME?	0.00014269	0.0038355
c39399_g1	0	9.07526	#NAME?	0.00016988	0.004484
c90837_g1	0	9.07526	#NAME?	0.00016988	0.004484
c7750_g1	0	9.07059	#NAME?	0.00017014	0.0044884
c38431_g1	0	9.06221	#NAME?	0.0001706	0.0044971
c58207_g5	0	9.0287	#NAME?	0.00017247	0.0045357
c81392_g1	0	9.01565	#NAME?	0.00017321	0.0045514
c35964_g1	0	9.0026	#NAME?	0.00017395	0.0045685
c57061_g1	0	9.0026	#NAME?	0.00017395	0.0045685
c97650_g1	0	8.98585	#NAME?	0.0001749	0.00459
c1952_g1	0	8.9728	#NAME?	0.00017565	0.0046073
c17824_g1	0	8.96071	#NAME?	0.00017635	0.0046231
c5011_g1	0	8.88339	#NAME?	0.00018091	0.0047219
c40069_g1	0	8.84988	#NAME?	0.00018294	0.004765
c51244_g1	0	90.9073	#NAME?	0.00018843	0.0048953
c69569_g1	0	10.056	#NAME?	0.00018894	0.0049072
c23207_g1	0	8.89273	#NAME?	0.00022506	0.0057374
c49553_g1	0	8.75485	#NAME?	0.00022976	0.0058401
c79552_g1	0	8.75485	#NAME?	0.00022976	0.0058401
c101219_g1	0	8.74648	#NAME?	0.00023038	0.0058486
c23524_g1	0	8.7083	#NAME?	0.00023328	0.0059111
c37612_g1	0	8.7083	#NAME?	0.00023328	0.0059111
c21884_g1	0	8.70459	#NAME?	0.00023356	0.0059168
c8019_g1	0	8.69992	#NAME?	0.00023392	0.0059229
c16481_g1	0	8.68687	#NAME?	0.00023493	0.0059454
c22550_g1	0	8.67849	#NAME?	0.00023557	0.0059588
c25114_g1	0	8.67382	#NAME?	0.00023594	0.0059649
c28570_g1	0	8.66544	#NAME?	0.00023659	0.0059769
c31488_g1	0	8.6524	#NAME?	0.00023761	0.0059952
c22365_g1	0	8.64498	#NAME?	0.00023819	0.0060069
c28134_g1	0	8.64498	#NAME?	0.00023819	0.0060069
c44039_g1	0	8.64031	#NAME?	0.00023856	0.0060147
c12970_g1	0	8.62726	#NAME?	0.00023959	0.0060377
c47723_g1	0	8.62726	#NAME?	0.00023959	0.0060377
c43428_g1	0	8.61518	#NAME?	0.00024056	0.0060574
c39194_g1	0	8.59375	#NAME?	0.00024228	0.0060946
c69853_g1	0	8.53318	#NAME?	0.00024723	0.0062131
c105320_g1	0	8.48662	#NAME?	0.00025798	0.0064527
c84519_g1	0	11.4512	#NAME?	0.00027132	0.0067544
c60256_g1	0	8.40561	#NAME?	0.00031433	0.0076905
c82337_g1	0	8.39723	#NAME?	0.0003152	0.0077079
c50494_g1	0	8.38885	#NAME?	0.00031607	0.0077254
c90870_g1	0	8.36276	#NAME?	0.00031881	0.0077735
c11160_g1	0	8.35809	#NAME?	0.0003193	0.0077818
c53950_g1	0	8.35809	#NAME?	0.0003193	0.0077818
c44169_g1	0	8.33762	#NAME?	0.00032148	0.0078291
c82648_g1	0	8.33296	#NAME?	0.00032198	0.0078375
c75958_g1	0	8.32458	#NAME?	0.00032288	0.0078555
c10555_g1	0	8.31991	#NAME?	0.00032338	0.0078659
c49202_g1	0	8.3162	#NAME?	0.00032378	0.0078737
c19828_g1	0	8.29107	#NAME?	0.00032651	0.0079324
c11798_g1	0	17.8869	#NAME?	0.00032701	0.0079426
c3693_g1	0	8.26868	#NAME?	0.00032896	0.0079863
c40840_g1	0	8.25659	#NAME?	0.0003303	0.0080072
c42170_g1	0	8.25659	#NAME?	0.0003303	0.0080072
c57_g1	0	8.25659	#NAME?	0.0003303	0.0080072
c76893_g1	0	8.25659	#NAME?	0.0003303	0.0080072
c82787_g1	0	8.23517	#NAME?	0.00033269	0.0080554
c79059_g1	0	8.2305	#NAME?	0.00033322	0.0080642
c45596_g1	0	8.21841	#NAME?	0.00033458	0.0080914
c35278_g1	0	8.21745	#NAME?	0.00033469	0.0080921
c43895_g1	0	8.46522	#NAME?	0.00034594	0.0083381
c41662_g1	0	57.0958	#NAME?	0.00038687	0.0091894
c2582_g1	0	8.08521	#NAME?	0.0004269	0.010023
c65546_g1	0	8.06007	#NAME?	0.00043048	0.010094
c34565_g1	0	8.0554	#NAME?	0.00043115	0.010107
c50999_g1	0	8.02189	#NAME?	0.00043599	0.010211
c4885_g1	0	7.99209	#NAME?	0.00044036	0.010299
c34898_g1	0	7.97437	#NAME?	0.00044299	0.010346
c93415_g1	0	7.95762	#NAME?	0.0004455	0.010395
c32065_g3	0	7.94924	#NAME?	0.00044676	0.010414
c10148_g1	0	7.94457	#NAME?	0.00044746	0.010426
c28912_g1	0	7.92781	#NAME?	0.00045001	0.010456
c68200_g1	0	7.92781	#NAME?	0.00045001	0.010456
c41206_g1	0	7.92314	#NAME?	0.00045072	0.010468
c77534_g1	0	7.91943	#NAME?	0.00045129	0.010479
c96684_g1	0	11.0051	#NAME?	0.00045618	0.010566
c6573_g1	0	7.88496	#NAME?	0.00045661	0.010573
c27664_g2	0	7.88125	#NAME?	0.00045718	0.010584
c32212_g1	0	7.85516	#NAME?	0.00046128	0.010674
c2562_g1	0	7.84678	#NAME?	0.0004626	0.0107
c4513_g1	0	7.84678	#NAME?	0.0004626	0.0107
c68459_g1	0	7.8384	#NAME?	0.00046393	0.010728
c42987_g1	0	8.80236	#NAME?	0.00049994	0.011468
c11832_g1	0	7.73129	#NAME?	0.00058755	0.013181
c14843_g1	0	7.70987	#NAME?	0.00059179	0.013267
c85981_g1	0	7.70987	#NAME?	0.00059179	0.013267
c103677_g1	0	7.69778	#NAME?	0.00059419	0.013315
c78573_g1	0	7.67169	#NAME?	0.00059944	0.013418
c107754_g1	0	7.66331	#NAME?	0.00060114	0.013447
c80579_g1	0	7.65026	#NAME?	0.0006038	0.013501
c51431_g2	0	7.64655	#NAME?	0.00060456	0.013515
c52517_g2	0	47.7468	#NAME?	0.00061065	0.013633
c5839_g1	0	7.60741	#NAME?	0.00061266	0.013671
c37255_g1	0	7.59065	#NAME?	0.00061617	0.013732
c86074_g1	0	7.58695	#NAME?	0.00061695	0.013743
c87693_g1	0	7.56923	#NAME?	0.00062071	0.013814
c42202_g1	0	7.56085	#NAME?	0.00062249	0.013845
c95319_g1	0	7.56085	#NAME?	0.00062249	0.013845
c2624_g1	0	12.1422	#NAME?	0.00069049	0.015159
c29775_g1	0	7.6596	#NAME?	0.0008006	0.017228
c102754_g1	0	7.41089	#NAME?	0.00080142	0.017238
c69711_g1	0	7.40251	#NAME?	0.00080368	0.01728
c36559_g1	0	7.38576	#NAME?	0.00080824	0.017359
c87076_g1	0	7.369	#NAME?	0.00081283	0.017443
c76690_g1	0	7.35595	#NAME?	0.00081644	0.017513
c1323_g1	0	7.34291	#NAME?	0.00082007	0.01758
c56360_g2	0	29.9985	#NAME?	0.00082045	0.017584
c10775_g1	0	7.32986	#NAME?	0.00082372	0.017643
c7782_g1	0	7.32148	#NAME?	0.00082607	0.017674
c37396_g1	0	7.31777	#NAME?	0.00082712	0.017689
c22291_g1	0	7.30939	#NAME?	0.00082949	0.017736
c28358_g1	0	7.29264	#NAME?	0.00083426	0.017827
c22812_g1	0	7.28797	#NAME?	0.0008356	0.017852
c59505_g5	0	7.27959	#NAME?	0.00083801	0.017899
c41678_g1	0	18.2977	#NAME?	0.00083886	0.017914
c24029_g1	0	7.23207	#NAME?	0.00085185	0.018145
c610_g2	0	9.51582	#NAME?	0.0010572	0.021926
c97808_g1	0	10.4956	#NAME?	0.0010614	0.021999
c93283_g1	0	11.4745	#NAME?	0.0010814	0.022369
c19292_g1	0	7.0784	#NAME?	0.0011	0.022701
c46512_g1	0	7.07002	#NAME?	0.0011031	0.022757
c30197_g1	0	7.0486	#NAME?	0.0011112	0.022909
c79875_g1	0	7.04489	#NAME?	0.0011126	0.022929
c38790_g2	0	8.93558	#NAME?	0.001118	0.023028
c22325_g1	0	7.0225	#NAME?	0.0011211	0.023081
c8267_g1	0	7.0225	#NAME?	0.0011211	0.023081
c103351_g1	0	7.01042	#NAME?	0.0011258	0.023167
c62995_g1	0	7.00575	#NAME?	0.0011276	0.0232
c26014_g1	0	6.97594	#NAME?	0.0011392	0.023401
c14012_g1	0	6.96386	#NAME?	0.001144	0.02348
c25121_g1	0	6.95919	#NAME?	0.0011458	0.023503
c4127_g1	0	6.94243	#NAME?	0.0011525	0.02362
c56111_g3	0	6.92938	#NAME?	0.0011577	0.023703
c69492_g1	0	6.92938	#NAME?	0.0011577	0.023703
c9197_g1	0	6.88653	#NAME?	0.0011751	0.023992
c21077_g1	0	6.86978	#NAME?	0.0011821	0.024099
c39558_g1	0	6.85673	#NAME?	0.0011875	0.024185
c42670_g1	0	6.84835	#NAME?	0.001191	0.024237
c36834_g1	0	7.6298	#NAME?	0.0014301	0.028327
c47162_g1	0	8.88435	#NAME?	0.0014777	0.029074
c30609_g1	0	6.74962	#NAME?	0.0015113	0.029653
c17860_g1	0	6.74591	#NAME?	0.0015132	0.029685
c28444_g1	0	8.74181	#NAME?	0.0015188	0.029772
c32802_g1	0	6.72449	#NAME?	0.0015243	0.029845
c32248_g1	0	6.70773	#NAME?	0.0015331	0.029954
c38642_g1	0	6.66859	#NAME?	0.001554	0.030296
c55678_g2	0	6.66859	#NAME?	0.001554	0.030296
c6826_g1	0	6.6565	#NAME?	0.0015605	0.0304
c68717_g1	0	6.6565	#NAME?	0.0015605	0.0304
c94249_g1	0	6.64346	#NAME?	0.0015676	0.03049
c23481_g1	0	6.63041	#NAME?	0.0015747	0.0306
c65048_g1	0	6.6267	#NAME?	0.0015767	0.030626
c60896_g1	0	6.61736	#NAME?	0.0015819	0.0307
c1449_g1	0	6.61365	#NAME?	0.0015839	0.030714
c49374_g2	0	6.61365	#NAME?	0.0015839	0.030714
c59138_g1	0	6.60527	#NAME?	0.0015886	0.030792
c2774_g1	0	6.59223	#NAME?	0.0015959	0.030903
c11859_g1	0	6.58756	#NAME?	0.0015985	0.03093
c5807_g1	0	6.58756	#NAME?	0.0015985	0.03093
c97212_g1	0	6.58385	#NAME?	0.0016006	0.030949
c15124_g1	0	6.56613	#NAME?	0.0016106	0.031098
c9675_g1	0	8.10196	#NAME?	0.001706	0.03269
c96144_g1	0	9.13019	#NAME?	0.0018484	0.035014
c74710_g1	0	8.61985	#NAME?	0.0018701	0.035358
c33454_g1	0	11.7045	#NAME?	0.0020334	0.038039
c23829_g1	0	6.38733	#NAME?	0.0021052	0.039171
c31760_g1	0	6.38266	#NAME?	0.0021086	0.039213
c24638_g1	0	6.3659	#NAME?	0.0021209	0.039405
c93134_g1	0	6.3659	#NAME?	0.0021209	0.039405
c8000_g1	0	6.33143	#NAME?	0.0021465	0.039778
c23389_g1	0	6.29325	#NAME?	0.0021754	0.040173
c96425_g1	0	6.29325	#NAME?	0.0021754	0.040173
c39462_g2	0	6.28954	#NAME?	0.0021782	0.040211
c1544_g1	0	6.27649	#NAME?	0.0021883	0.040381
c38394_g2	0	6.27182	#NAME?	0.0021919	0.040433
c97222_g1	0	6.25974	#NAME?	0.0022012	0.040576
c29958_g1	0	6.25136	#NAME?	0.0022078	0.040674
c60379_g1	0	6.23831	#NAME?	0.002218	0.040788
c87795_g1	0	6.23831	#NAME?	0.002218	0.040788
c76937_g1	0	6.22526	#NAME?	0.0022283	0.040932
c33430_g1	0	6.32401	#NAME?	0.0022699	0.041544
c17632_g1	0	11.5108	#NAME?	0.0025042	0.04521
c101327_g1	0	11.3953	#NAME?	0.0026574	0.047643
c77461_g1	0	7.44069	#NAME?	0.0027234	0.048601
c62795_g1	0	22.3855	#NAME?	0.0027324	0.048735
