# Supplementary material for: Transcriptomic Analysis Reveals Mechanisms of Sterile and Fertile Flower Differentiation and Development in Viburnum macrocephalum f. keteleeri
Source: Front Plant Sci. 2017 Mar 1;8:261. doi: 10.3389/fpls.2017.00261 (PMC5331048; doi:10.3389/fpls.2017.00261)
Supplement: Supplementary file 5 [file Table5.XLSX]

## Sheet: Up BP terms
Table S5 Significantly enriched GO terms for biological processes in DEGs.
GO_accession	Description	Term_type	Over_represented_p-value	Corrected_p-value	DEG_item	DEG_list	Bg_item	Bg_list
GO:0008152	metabolic process	biological_process	1.15e-09	3.51e-07	894	1340	17697	30381
GO:0044710	single-organism metabolic process	biological_process	4.66e-11	2.23e-08	447	1340	7451	30381
GO:0006796	phosphate-containing compound metabolic process	biological_process	2.93e-08	6.41e-06	250	1340	3870	30381
GO:0006793	phosphorus metabolic process	biological_process	5.06e-08	1.05e-05	250	1340	3896	30381
GO:0055114	oxidation-reduction process	biological_process	1.47e-10	6.63e-08	209	1340	3064	30381
GO:0043412	macromolecule modification	biological_process	1.45e-08	3.37e-06	207	1340	2876	30381
GO:0006464	cellular protein modification process	biological_process	1.07e-09	3.41e-07	196	1340	2602	30381
GO:0036211	protein modification process	biological_process	1.07e-09	3.41e-07	196	1340	2602	30381
GO:0016310	phosphorylation	biological_process	2.63e-12	1.55e-09	179	1340	2289	30381
GO:0043436	oxoacid metabolic process	biological_process	0.00045031	0.033189	152	1340	2472	30381
GO:0006082	organic acid metabolic process	biological_process	0.00048606	0.035482	152	1340	2476	30381
GO:0019752	carboxylic acid metabolic process	biological_process	0.00059055	0.042304	150	1340	2449	30381
GO:0006468	protein phosphorylation	biological_process	5.52e-17	4.23e-13	149	1340	1498	30381
GO:0006629	lipid metabolic process	biological_process	9.48e-10	3.3e-07	137	1340	1611	30381
GO:0005975	carbohydrate metabolic process	biological_process	0.00030302	0.024449	130	1340	1996	30381
GO:0044255	cellular lipid metabolic process	biological_process	0.00027378	0.022564	90	1340	1202	30381
GO:0032501	multicellular organismal process	biological_process	4.53e-06	0.00068099	78	1340	983	30381
GO:0044707	single-multicellular organism process	biological_process	4.97e-06	0.00073245	73	1340	906	30381
GO:0006118	electron transport	biological_process	0.00023072	0.020327	52	1340	715	30381
GO:0015979	photosynthesis	biological_process	7.69e-07	0.0001254	47	1340	440	30381
GO:0032787	monocarboxylic acid metabolic process	biological_process	0.00027189	0.022564	44	1340	543	30381
GO:0009628	response to abiotic stimulus	biological_process	5.27e-06	0.00076211	42	1340	411	30381
GO:0022414	reproductive process	biological_process	1.37e-05	0.0016466	39	1340	397	30381
GO:0009856	pollination	biological_process	1.39e-08	3.33e-06	24	1340	135	30381
GO:0044706	multi-multicellular organism process	biological_process	1.25e-07	2.53e-05	24	1340	148	30381
GO:0044703	multi-organism reproductive process	biological_process	2.36e-07	4.43e-05	24	1340	152	30381
GO:0009416	response to light stimulus	biological_process	2.37e-07	4.43e-05	24	1340	145	30381
GO:0009314	response to radiation	biological_process	3.37e-07	5.87e-05	24	1340	147	30381
GO:0009875	pollen-pistil interaction	biological_process	3.57e-10	1.37e-07	22	1340	94	30381
GO:0048544	recognition of pollen	biological_process	3.57e-10	1.37e-07	22	1340	94	30381
GO:0008037	cell recognition	biological_process	1.19e-09	3.51e-07	22	1340	100	30381
GO:0050877	neurological system process	biological_process	0.00017218	0.015527	15	1340	105	30381
GO:0019684	photosynthesis, light reaction	biological_process	8.54e-05	0.0086153	14	1340	93	30381
GO:0007268	synaptic transmission	biological_process	7.79e-06	0.0010661	13	1340	61	30381
GO:0019226	transmission of nerve impulse	biological_process	7.79e-06	0.0010661	13	1340	61	30381
GO:0035637	multicellular organismal signaling	biological_process	7.79e-06	0.0010661	13	1340	61	30381
GO:0007267	cell-cell signaling	biological_process	1.37e-05	0.0016466	13	1340	64	30381
GO:0045087	innate immune response	biological_process	0.00013463	0.012873	10	1340	55	30381
GO:0009698	phenylpropanoid metabolic process	biological_process	0.00011327	0.01099	9	1340	46	30381
GO:0080167	response to karrikin	biological_process	0.00013772	0.012873	9	1340	44	30381
GO:0009765	photosynthesis, light harvesting	biological_process	1.37e-06	0.00021899	8	1340	22	30381
GO:0009812	flavonoid metabolic process	biological_process	0.00032929	0.025755	7	1340	28	30381
GO:0009813	flavonoid biosynthetic process	biological_process	0.00032929	0.025755	7	1340	28	30381
GO:0009699	phenylpropanoid biosynthetic process	biological_process	0.00036528	0.027722	6	1340	24	30381
GO:0009638	phototropism	biological_process	0.00031632	0.025256	3	1340	3	30381

## Sheet: Down BP terms
GO_accession	Description	Term_type	Over_represented_p-value	Corrected_p-value	DEG_item	DEG_list	Bg_item	Bg_list
GO:0005984	disaccharide metabolic process	biological_process	3.388e-24	2.5969e-20	110	2313	478	30381
GO:0006073	cellular glucan metabolic process	biological_process	8.5008e-23	2.172e-19	111	2313	502	30381
GO:0044042	glucan metabolic process	biological_process	8.5008e-23	2.172e-19	111	2313	502	30381
GO:0009311	oligosaccharide metabolic process	biological_process	4.1441e-22	7.9411e-19	113	2313	524	30381
GO:0005985	sucrose metabolic process	biological_process	3.2699e-21	5.0128e-18	100	2313	442	30381
GO:0005976	polysaccharide metabolic process	biological_process	1.5692e-20	2.0047e-17	148	2313	779	30381
GO:0005982	starch metabolic process	biological_process	3.107e-20	3.4022e-17	98	2313	441	30381
GO:0005975	carbohydrate metabolic process	biological_process	3.8735e-20	3.7113e-17	280	2313	1996	30381
GO:0044262	cellular carbohydrate metabolic process	biological_process	1.2116e-19	1.0319e-16	166	2313	951	30381
GO:0044264	cellular polysaccharide metabolic process	biological_process	1.4132e-19	1.0833e-16	142	2313	748	30381
GO:0044723	single-organism carbohydrate metabolic process	biological_process	1.3024e-14	8.3189e-12	202	2313	1424	30381
GO:0071555	cell wall organization	biological_process	1.1715e-08	5.2819e-06	32	2313	136	30381
GO:0045229	external encapsulating structure organization	biological_process	1.3095e-08	5.5764e-06	34	2313	152	30381
GO:0055085	transmembrane transport	biological_process	2.4714e-08	9.4718e-06	187	2313	1597	30381
GO:0042545	cell wall modification	biological_process	1.2285e-06	0.00042802	21	2313	82	30381
GO:0009555	pollen development	biological_process	2.0636e-06	0.00066549	14	2313	40	30381
GO:0005992	trehalose biosynthetic process	biological_process	6.8174e-06	0.0019354	14	2313	49	30381
GO:0016051	carbohydrate biosynthetic process	biological_process	1.0952e-05	0.0029981	93	2313	708	30381
GO:0009395	phospholipid catabolic process	biological_process	1.4461e-05	0.0036737	19	2313	77	30381
GO:0055114	oxidation-reduction process	biological_process	1.4858e-05	0.0036737	297	2313	3064	30381
GO:0046351	disaccharide biosynthetic process	biological_process	1.9503e-05	0.0042711	14	2313	53	30381
GO:0042445	hormone metabolic process	biological_process	3.1785e-05	0.0059422	29	2313	144	30381
GO:0006629	lipid metabolic process	biological_process	4.0615e-05	0.0070754	184	2313	1611	30381
GO:0006855	drug transmembrane transport	biological_process	4.6315e-05	0.0077175	18	2313	78	30381
GO:0005991	trehalose metabolic process	biological_process	5.7831e-05	0.009235	14	2313	59	30381
GO:0008272	sulfate transport	biological_process	6.9203e-05	0.010083	9	2313	22	30381
GO:0009820	alkaloid metabolic process	biological_process	9.3434e-05	0.012863	13	2313	47	30381
GO:0034637	cellular carbohydrate biosynthetic process	biological_process	9.3977e-05	0.012863	63	2313	433	30381
GO:0015698	inorganic anion transport	biological_process	9.8242e-05	0.013211	23	2313	118	30381
GO:0010817	regulation of hormone levels	biological_process	0.00010057	0.013291	30	2313	162	30381
GO:0015893	drug transport	biological_process	0.00011884	0.014933	18	2313	83	30381
GO:0009664	plant-type cell wall organization	biological_process	0.00024096	0.028859	12	2313	51	30381
GO:0048229	gametophyte development	biological_process	0.00027298	0.030959	14	2313	58	30381
GO:0044765	single-organism transport	biological_process	0.00027465	0.030959	321	2313	3350	30381
GO:0044242	cellular lipid catabolic process	biological_process	0.00028032	0.03114	21	2313	111	30381
GO:0042493	response to drug	biological_process	0.00028495	0.031202	18	2313	92	30381
GO:0016042	lipid catabolic process	biological_process	0.00028925	0.031227	33	2313	203	30381
GO:0006820	anion transport	biological_process	0.00033798	0.035487	46	2313	327	30381
GO:0072348	sulfur compound transport	biological_process	0.00036869	0.037185	9	2313	26	30381
GO:0071577	zinc ion transmembrane transport	biological_process	0.00039361	0.03868	5	2313	8	30381
GO:0071554	cell wall organization or biogenesis	biological_process	0.0004757	0.046155	39	2313	286	30381
GO:0009821	alkaloid biosynthetic process	biological_process	0.00048505	0.046474	8	2313	23	30381
