# Supplementary material for: Transcriptomic Analysis Reveals Mechanisms of Sterile and Fertile Flower Differentiation and Development in Viburnum macrocephalum f. keteleeri
Source: Front Plant Sci. 2017 Mar 1;8:261. doi: 10.3389/fpls.2017.00261 (PMC5331048; doi:10.3389/fpls.2017.00261)
Supplement: Supplementary file 6 [file Table6.XLSX]

## Sheet: Sheet1
Table S6. Expression profile analysis of 48 reproductive process-associated genes differentially expressed between fertile and sterile flowers.
Function category	Gene ID	Annotation	Sterile_readcount	Fertile_readcount	Log2FoldChange
Anther and pollen development	c93006_g1	Anther-specific protein LAT52 (LAT52)	2.24377	14860.6	-12.693
	c29743_g1	Anther-specific protein LAT52 (LAT52)	1.99141	11825.8	-12.536
	c12254_g1	Anther-specific protein LAT52 (LAT52)	10.0409	19350.2	-10.912
	c52265_g1	Pollen-specific protein SF3 (SF3)	3.14874	1989.71	-9.3036
	c50177_g1	Pollen-specific protein SF3 (SF3)	0.001	1278.5	-20.286
	c32415_g1	Bidirectional sugar transporter NEC1 (NEC1)	14.9761	621.497	-5.375
	c101321_g1	Dynamin-related protein 1C (DRP1C)	42.04	735.066	-4.128
	c49933_g1	Copper transporter 1 (COPT1)	0.001	274.024	-8.0982
	c57651_g1	Spermidine hydroxycinnamoyl transferase (SHT)	0.583899	464.542	-9.6359
	c105540_g1	Transcription factor GAMYB (GAM1)	0.001	11.0218	-13.428
	c44066_g1	Transcription factor GAMYB (GAM1)	1.00943	146.189	-7.1781
	c53119_g2	Transcription factor GAMYB (GAM1)	0.001	670.828	-19.3556
	c57595_g1	Transcription factor GAMYB (GAM1)	6.0704	31.7662	-2.3876
	c57595_g2	Transcription factor GAMYB (GAM1)	79.5855	309.676	-1.9602
	c57595_g3	Transcription factor GAMYB (GAM1)	26.803	323.48	-3.5932
	c41877_g1	4-coumarate--CoA ligase-like 1 (ACOS5/4CLL1)	2.24377	1250.33	-9.1222
	c52985_g1	Tetraketide alpha-pyrone reductase 1 (TKPR1)	415.739	37.2436	3.4806
	c52497_g1	Somatic embryogenesis receptor kinase 2 (SERK2)	324.773	140.535	1.2085
	c54712_g1	Fatty acyl-CoA reductase 3 isoform 1 (FAR3)	367.839	3911.9	-3.4107
	c53452_g1	Squamosa promoter-binding-like protein 8 (SPL8)	84.1869	503.423	-2.5801
	c57462_g1	Leucine-rich repeat receptor protein kinase EMS1	33.6358	4.92415	2.7721
Callose synthase	c52243_g2	Callose synthase 2 (CALS2)	22.5881	118.626	-2.3928
	c90889_g1	Callose synthase 5 (CALS5)	0.001	18.3778	-14.1657
	c59152_g1	Callose synthase 5 (CALS5)	115.297	1062.85	-3.2045
Embryo sac/female gametophyte development	c42461_g1	ATP-dependent RNA helicase (SUV3)	38.1205	213.027	-2.4824
	c11039_g1	Kinesin-like protein NACK1 (NACK1)	1.99358	297.686	-7.2223
	c54780_g1	Kinesin-like protein NACK1 (NACK1)	0.41289	51.677	-6.9676
	c54780_g5	Kinesin-like protein NACK1 (NACK1)	0.252358	43.4596	-7.4281
	c55037_g1	Kinesin-like protein NACK1 (NACK1)	56.1466	168.09	-1.582
	c53158_g2	Kinesin-like protein NACK1 (NACK1)	16.8394	64.0773	-1.928
	c60462_g1	Protein RADIALIS-like 1 (RL1)	0.001	128.468
Tapetum development	c52517_g2	Transcription factor ABORTED MICROSPORES (AMS)	0.001	47.7468	-15.5431
	c17908_g1	NAC transcription factor 25 (NAC025)	0.001	84.1314	-16.3604
	c42421_g1	NAC transcription factor 25 (NAC025)	35.5494	556.72	-3.9691
	c40519_g2	NAC transcription factor 25 (NAC025)	703.083	2563.67	-1.8664
Meiosis	c52261_g1	Probable DNA helicase MCM8 (MCM8)	905.033	275.908	1.7138
	c46786_g1	Protein PAIR1-like	18.9643	53.3637	-1.4926
Programmed cell death	c12695_g1	Aspartic proteinase PCS1 (PCS1)	13.7385	684.295	-5.6383
	c17098_g1	Aspartic proteinase PCS1 (PCS1)	28.1755	302.423	-3.4241
	c59872_g1	Aspartic proteinase PCS1 (PCS1)	49.2062	1354.8	-4.7831
	c24482_g1	KDEL-tailed cysteine endopeptidase CEP1 (CEP1)	0.331541	1892.42	-12.479
	c5177_g1	Bax inhibitor 1 (BI-1)	2.48782	15.4244	-2.6323
	c50854_g1	BON1-associated protein 2 (BAP2)	8.78746	49.1958	-2.485
	c68297_g1	Calcium-transporting ATPase 4, plasma membrane-type (ACA4)	32.5896	744.118	-4.513
	c46349_g1	BAG family molecular chaperone regulator 2 (BAG2)	1022.29	139.264	2.8759
	c50921_g1	BAG family molecular chaperone regulator 1 (BAG1)	487.427	27.9429	4.1246
	c38936_g1	BAG family molecular chaperone regulator 2 (BAG2)	1064.65	179.132	2.5713
	c47639_g2	E3 ubiquitin-protein ligase RING1-like (ATL55)	432.496	173.078	1.3213
	c44071_g1	Leucine-rich repeat receptor-like serine/threonine/tyrosine-protein kinase SOBIR1 (SOBIR1)	651.705	79.755	3.0306
