# Supplementary material for: Transcriptomic Analysis Reveals Mechanisms of Sterile and Fertile Flower Differentiation and Development in Viburnum macrocephalum f. keteleeri
Source: Front Plant Sci. 2017 Mar 1;8:261. doi: 10.3389/fpls.2017.00261 (PMC5331048; doi:10.3389/fpls.2017.00261)
Supplement: Supplementary file 7 [file Table7.XLSX]

## Sheet: Sheet1
Table S7 Expression profile analysis of 41 cell proliferation and expansion-associated genes expressed differentially between fertile and sterile flowers.
Gene ID	Annotation	Sterile_readcount	Fertile_readcount	Log2FoldChange
c50934_g1	Transcription factor BPE (BPE)	493.248	2064.25	-2.0652
c29917_g1	MYB transcription factor MIXTA-like 8 protein	625.348	149.591	2.0636
c29829_g1	Protein kinase PINOID (PID)	66.1973	10.6455	2.6365
c36361_g1	COBRA-like protein 7 (COBL7)	375.999	128.709	1.5466
c47947_g1	Protein COBRA (COB)	5385.33	2260.64	1.2523
c37280_g1	Transcription factor TCP14 (TCP14)	338.46	61.8634	2.4518
c49216_g2	Transcription factor TCP14 (TCP14)	479.066	180.862	1.4053
c59088_g5	Transcription factor TCP7 (TCP7)	1482.09	368.629	2.0074
c59088_g4	Transcription factor TCP7 (TCP7)	936.465	390.375	1.2624
c42801_g1	Transcription factor TCP13 (TCP13)	633.064	186.152	1.7659
c39952_g1	Transcription factor TCP5 (TCP5)	106.535	25.784	2.0468
c45974_g2	Transcription factor TCP2 (TCP2)	483.994	158.412	1.6113
c32794_g1	Transcription factor TCP2 (TCP2)	2105.92	735.687	1.5173
c45974_g1	TCP transcription factor	664.073	225.977	1.5552
c55756_g1	Transcription factor TCP8 (TCP8)	489.414	206.6	1.2442
c53298_g1	Probable receptor protein kinase TMK1 (TMK1)	689.601	200.838	1.7797
c52165_g1	Probable receptor protein kinase TMK1 (TMK1)	929.096	410.693	1.1778
c30533_g1	Probable receptor protein kinase TMK1 (TMK1)	23.2121	4.98376	2.2196
c29673_g1	Expansin-A13 (EXPA13)	360.825	141.535	1.3501
c42509_g1	Expansin-like A2 (EXLA2)	297.284	96.7384	1.6197
c59392_g1	Receptor-like protein kinase FERONIA (FER)	208.987	57.9144	1.8514
c57868_g1	Receptor-like protein kinase FERONIA (FER)	1501.36	488.674	1.6193
c58450_g3	Receptor-like protein kinase FERONIA (FER)	340.089	142.404	1.2559
c539_g1	Receptor-like protein kinase THESEUS 1 (THE1)	1134.92	287.486	1.981
c55113_g1	Receptor-like protein kinase HERK 1 (HERK1)	89.8871	24.1196	1.8979
c58772_g1	Kinesin-like protein NACK1 (NACK1)	1365.35	408.493	1.7409
c48259_g1	Transcription factor MYB21 (MYB21)	1788.73	482.24	1.8911
c52106_g1	NAC domain-containing protein 100 (NAC100)	47.031	269.176	-2.5169
c38196_g1	NAC domain-containing protein 100 (NAC100)	2.99254	17.2284	-2.5254
c51834_g2	Squamosa promoter-binding-like protein 15 (SPL15)	85.9412	224.332	-1.3842
c41652_g1	E3 ubiquitin ligase BIG BROTHER (BB)	108.466	278.946	-1.3627
c3980_g1	Zinc finger protein JAGGED (JAG)	0.744432	30.8153	-5.3714
c22757_g1	transcriptional regulator SUPERMAN-like (SUP-like)	1.24915	91.0767	-6.1881
c36552_g1	Transcriptional regulator SUPERMAN (SUP)	0.331541	70.9106	-7.7407
c17116_g1	Phytosulfokines 3 (PSK3)	767.943	2861.8	-1.8979
c86244_g1	Putative phytosulfokines 6 (PSK6)	57.7876	314.763	-2.4454
c43943_g1	Growth-regulating factor 4 (GRF4)	64.5776	165.462	-1.3574
c50676_g1	Growth-regulating factor 12 (GRF12)	250.554	97.9296	1.3553
c23929_g1	AP2-like ethylene-responsive transcription factor AIL5 (AIL5)	5.33247	22.7924	-2.0957
c3091_g1	Transcription factor CYCLOIDEA (CYC)	0.001	21.6068	-14.3992
c32540_g1	CYCLOIDEA-like (CYC)	4.23952	365.041	-6.428
