# Supplementary material for: Transcriptomic Analysis Reveals Mechanisms of Sterile and Fertile Flower Differentiation and Development in Viburnum macrocephalum f. keteleeri
Source: Front Plant Sci. 2017 Mar 1;8:261. doi: 10.3389/fpls.2017.00261 (PMC5331048; doi:10.3389/fpls.2017.00261)
Supplement: Supplementary file 8 [file Table8.XLSX]

## Sheet: Sheet1
Table S8 Expression profile analysis of 37 phytohormone signaling-associated genes expressed differentially between fertile and sterile flowers.
Function category	Gene ID	Annotation	Sterile_readcount	Fertile_readcount	Log2FoldChange
Auxin	c29315_g1	Auxin response factor 1 (ARF1)	1.50151	15.9748	-3.4113
	c94834_g1	Auxin response factor 9 (ARF9)	9.18005	38.5475	-2.0701
	c55520_g2	Auxin response factor 18 (ARF18)	179.058	657.45	-1.8765
	c47693_g1	Auxin response factor 11 (ARF11)	8.76715	60.5361	-2.7876
	c58286_g2	Auxin response factor 6 (ARF6)	9459.59	4214.03	1.1666
	c50931_g2	Auxin-responsive protein IAA7 (IAA7)	8455.09	849.643	3.3149
	c27462_g1	Auxin-responsive protein IAA32 (IAA32)	14.0617	1.65132	3.0901
	c26441_g1	Auxin-responsive protein IAA29 (IAA29)	110.47	18.1375	2.6066
	c39988_g1	Auxin-responsive protein	522.804	99.0054	2.4007
	c49157_g2	Auxin-induced protein 22D (AUX22D)	4122.02	1653.57	1.3178
	c50931_g3	Auxin-induced protein AUX28	18566.7	5854.41	1.6651
	c85374_g1	Auxin-induced protein 10A5-like	150.754	29.5039	2.3532
	c50535_g1	Indole-3-acetic acid-amido synthetase GH3.6	41.9038	627.267	-3.9039
	c52760_g1	Putative indole-3-acetic acid-amido synthetase GH3.9	9.89803	62.8413	-2.6665
	c52760_g2	Probable indole-3-acetic acid-amido synthetase GH3.11	12.6487	54.797	-2.1151
	c21498_g1	SAUR family protein	0.001	45.745	-15.4813
	c36858_g1	SAUR family protein	2.31464	19.0288	-3.0393
	c42698_g1	Indole-3-acetic acid-induced protein ARG7	0.001	263.905	-18.0097
	c39428_g1	Indole-3-acetic acid-induced protein ARG7	4.15817	25.0026	-2.5881
Cytokinin	c46517_g1	Type-A response regulator (ARR17)	3.49509	66.4169	-4.2481
	c51126_g1	Type-A response regulator (ARR9)	76.9059	440.858	-2.5191
	c12021_g1	Type-A response regulator (ARR9)	67.3244	320.064	-2.2492
	c35986_g1	Cytokinin dehydrogenase 3 (CKX3)	31.5282	1470.81	-5.5438
	c37385_g1	Cytokinin dehydrogenase 5 (CKX5)	338.731	1812.69	-2.4199
	c6913_g1	Cytokinin dehydrogenase 6 (CKX6)	5.31549	215.162	-5.3391
Brassinosteroid	c42724_g1	BR-signaling kinase (BSK)	263.16	913.957	-1.7962
	c3248_g1	BRASSINOSTEROID INSENSITIVE 1-associated receptor kinase 1 (BAK1)	0.001	14.874	-13.8605
Gibberellin	c56011_g1	Gibberellin receptor GID1B (GID1B)	238.488	732.692	-1.6193
	c34404_g1	Gibberellin receptor GID1, putative (GID1)	24.8399	478.076	-4.2665
	c68687_g1	Gibberellin-regulated protein	1998.61	266.881	2.9047
	c68768_g1	DELLA protein GAI (GAI)	653.09	215.876	1.5971
	c46018_g1	DELLA protein GAI (GAI)	2329.95	1015.72	1.1978
	c27246_g1	DELLA protein RGL1, putative (RGL1)	6.6543	0.001	12.7001
Jasmonate	c24142_g1	Protein TIFY 9 (JAZ10)	151.645	5252.49	-5.1142
	c37694_g1	Protein TIFY 11B (JAZ6)	104.566	342.07	-1.7099
	c101568_g1	Protein TIFY 10A (JAZ1)	388.489	1988.11	-2.3555
	c41723_g1	Protein TIFY 10A (JAZ1)	90.3432	938.636	-3.3771
