# Supplementary material for: Transcriptomic Analysis Reveals Mechanisms of Sterile and Fertile Flower Differentiation and Development in Viburnum macrocephalum f. keteleeri
Source: Front Plant Sci. 2017 Mar 1;8:261. doi: 10.3389/fpls.2017.00261 (PMC5331048; doi:10.3389/fpls.2017.00261)
Supplement: Supplementary file 9 [file Table9.XLSX]

## Sheet: Sheet1
Table S9 Identification of MADS-box family TFs in V. macrocephalum f. keteleeri.
Gene ID	Nr/Swissprot description	Species
c76268_g1	Floral homeotic protein DEFICIENS (DEFA)	Antirrhinum majus
c47136_g1	Floral homeotic protein DEFICIENS (DEFA)	Antirrhinum majus
c10345_g1	MADS-box transcription factor 6 (MADS6)	Oryza sativa subsp. Japonica
c32689_g1	MADS-box transcription factor 6 (MADS6)	Oryza sativa subsp. Japonica
c15401_g1	Floral homeotic protein APETALA 1 (AP1)	Arabidopsis lyrata subsp. Lyrata
c79121_g1	Floral homeotic protein APETALA 1 A (AP1A)	Brassica oleracea var. botrytis
c56198_g1	APETALA1/FRUITFUL like protein	Hydrangea macrophylla
c35415_g2	Floral homeotic protein AGAMOUS (AG2)	Panax ginseng
c51031_g1	Floral homeotic protein AGAMOUS (AG2)	Panax ginseng
c35415_g1	Floral homeotic protein AGAMOUS (AG1)	Nicotiana tabacum
c17022_g1	MADS-box protein SOC1 (SOC1)	Arabidopsis thaliana
c35268_g1	MADS-box protein SOC1 (SOC1)	Arabidopsis thaliana
c38775_g1	MADS-box protein SOC1 (SOC1)	Arabidopsis thaliana
c48759_g1	MADS-box protein SOC1 (SOC1)	Arabidopsis thaliana
c54134_g2	MADS-box protein SVP (SVP)	Arabidopsis thaliana
c54134_g3	MADS-box protein SVP (SVP)	Arabidopsis thaliana
c33060_g1	MADS-box protein SVP (SVP)	Arabidopsis thaliana
c27189_g2	Agamous-like MADS-box protein AGL61 (AGL61)	Arabidopsis thaliana
c69715_g1	Agamous-like MADS-box protein AGL61 (AGL61)	Arabidopsis thaliana
c91278_g1	Agamous-like MADS-box protein AGL61 (AGL61)	Arabidopsis thaliana
c54467_g1	Agamous-like MADS-box protein AGL15 (AGL15)	Arabidopsis thaliana
c54467_g2	Agamous-like MADS-box protein AGL15 (AGL15)	Arabidopsis thaliana
c49367_g1	Agamous-like MADS-box protein AGL15-like	Vitis vinifera
c30022_g1	MADS-box protein FBP24 (FBP24)	Petunia hybrida
c36925_g1	MADS-box protein FBP24 (FBP24)	Petunia hybrida
c34474_g1	MADS-box protein STMADS11 subfamily	Coffea arabica
c35395_g1	MADS-box protein STMADS11 subfamily	Coffea arabica
c7783_g1	Agamous-like MADS-box protein AGL9 homolog (FBP2)	Petunia hybrida
c40456_g1	Agamous-like MADS-box protein AGL92 (AGL92)	Arabidopsis thaliana
c45910_g1	Agamous-like MADS-box protein AGL93 (AGL93)	Arabidopsis thaliana
c44362_g2	B-class MADS-box transcription factor PISTILLATA (PI)	Vitis vinifera
c101101_g1	Floral homeotic protein GLOBOSA (GLO)	Antirrhinum majus
c10961_g1	SEP-4(SEP4)	Actinidia chinensis
c17324_g1	MADS box protein, putative	Ricinus communis
c24076_g1	MADS box transcription factor	Populus tomentosa
c24173_g1	MADS box transcription factor	Populus tomentosa
c48245_g1	MADS box transcription factor	Daucus carota subsp. Sativus
c27274_g1	PgMADS protein 3	Panax ginseng
c29105_g1	MADS9, AGL24 mads-box transcription factor	Populus trichocarpa
c3802_g1	MADS-box protein 12	Petunia x hybrida
c47838_g2	MADS-box transcription factor 3 (MADS3)	Vitis vinifera
c48295_g1	SRF-type transcription factor family protein	Solanum lycopersicum
c48640_g1	SRF-type transcription factor family protein	Solanum lycopersicum
c48312_g1	MADS-box transcription factor 18 (MADS18)	Oryza sativa subsp. Japonica
c51057_g1	Floral binding protein number 7	Petunia x hybrida
c52575_g2	MADS-box protein 3	Vitis vinifera
c15029_g1	Agamous-like MADS-box protein AGL80 (AGL80)	Arabidopsis thaliana
c54765_g1	Agamous-like MADS-box protein AGL11 (AGL11)	Arabidopsis thaliana
c101080_g1	MADS-box transcription factor 14 (MADS14)	Oryza sativa subsp. Japonica
c48898_g1	Agamous-like protein 3, partial	Nyssa sylvatica
