# Supplementary material for: Transcriptomic Analysis Reveals Mechanisms of Sterile and Fertile Flower Differentiation and Development in Viburnum macrocephalum f. keteleeri
Source: Front Plant Sci. 2017 Mar 1;8:261. doi: 10.3389/fpls.2017.00261 (PMC5331048; doi:10.3389/fpls.2017.00261)
Supplement: Supplementary file 10 [file Table10.XLSX]

## Sheet: Sheet1
Table S10 Expression profile analysis of MAD-box TFs and others with multiple functions expressed differentially between fertile and sterile flowers.
Function category	Gene ID	Description	Sterile_readcount	Fertile_readcount	Log2FoldChange
Regulators of floral meristem	c20024_g1	Floricaula/leafy homolog 1 (FL1/LFY)	6.79604	65.343	-3.2653
	c8019_g1	Protein FD (FD)	0.001	8.69992	-13.0868
	c42489_g1	Receptor protein kinase CLAVATA1 (CLV1)	2536.68	418.122	2.6009
	c57963_g3	Leucine-rich repeat receptor-like serine/threonine-protein kinase BAM1	4602.56	1254.66	1.8751
	c40543_g1	Protein WUSCHEL (WUS)	0.252358	40.1988	-7.3155
	c42515_g1	Protein CRABS CLAW (CRC)	384.341	5300.24	-3.7856
	c93199_g1	Protein CRABS CLAW (CRC)	2.48782	123.386	-5.6322
	c14107_g1	Protein CRABS CLAW (CRC)	0.41289	47.3042	-6.8401
Regulators of floral organ polarity	c53399_g1	Probable transcription factor KAN2 (KAN2)	135.017	364.387	-1.4323
	c54635_g1	Transcription factor AS1 (AS1)	871.102	228.63	1.9298
	c41455_g1	Transcription factor AS1 (AS1)	2280.35	923.56	1.304
	c60146_g1	Axial regulator YABBY 5 (YAB5)	459.728	3283.86	-2.8365
Regulators of floral patterning	c31790_g2	60S ribosomal protein L10 (RPL10)	2.99037	62.2806	-4.3804
	c22996_g1	Protein CUP-SHAPED COTYLEDON 3 (CUP3/NAC031)	11.2402	42.6361	-1.9234
	c48160_g1	Transcription factor RADIALIS (RAD)	38.6115	0.968624	5.3169
	c3091_g1	Transcription factor CYCLOIDEA (CYC)	0.001	21.6068	-14.3992
	c32540_g1	CYCLOIDEA-like (CYC)	4.23952	365.041	-6.428
	c44203_g1	Transcription factor PERIANTHIA (PAN)	14.1766	179.058	-3.6588
	c49721_g1	LOB domain-containing protein 36 (LBD36)	11.2011	773.75	-6.1102
Regulators of flowering pathway	c11923_g2	Zinc finger protein CONSTANS-LIKE 9 (COL9)	31.5147	9.53628	1.7245
	c80695_g1	Zinc finger protein CONSTANS (CO)	5.7179	105.206	-4.2016
	c57679_g2	FT-like protein (FT)	27.3974	161.822	-2.5623
Others floral regulators	c38272_g1	Squamosa promoter-binding-like protein 5 (SPL5)	30.7644	291.516	-3.2442
	c56006_g1	Squamosa promoter-binding-like protein 12 (SPL12)	54.5672	179.715	-1.7196
	c29829_g1	Protein kinase PINOID (PID)	66.1973	10.6455	2.6365
	c36150_g1	Protein SHI RELATED SEQUENCE 5 (SRS5)	30.386	106.108	-1.8041
	c40888_g1	Homeobox-leucine zipper protein MERISTEM L1 (ATML1)	0.331541	129.966	-8.6147
	c26482_g1	Homeobox-leucine zipper protein HDG2 (HDG2)	0.001	195.221	-17.5747
	c39249_g1	Zinc finger protein CONSTANS-LIKE 3 (COL3)	17.355	1135.77	-6.0322
	c46005_g1	Probable transcriptional regulator RABBIT EARS (RBE)	65.9966	3.02509	4.4473
	c41241_g1	3-epi-6-deoxocathasterone 23-monooxygenase (CYP90D1)	30.2461	158.809	-2.3925
	c97344_g1	Transcription factor R2R3-MYB1	3.16571	28.7113	-3.181
	c44941_g1	Homeobox protein BEL1 homolog (BEL1)	4.56889	23.7714	-2.3793
	c35475_g1	Homeobox protein BEL1 homolog (BEL1)	9.30879	56.5722	-2.6034
